# Supplementary material for: N,N′-[2,2′-(Phenyl­aza­nedi­yl)bis­(ethane-2,1-di­yl)]dipicolinamide
Source: Acta Crystallogr Sect E Struct Rep Online. 2013 Apr 10;69(Pt 5):o677. doi: 10.1107/S1600536813008696 (PMC3647871; doi:10.1107/S1600536813008696)
Supplement: Supplementary file 1 [file e-69-0o677-sup1.cif]

##############################################################################
#                                                                            #
# This CIF contains the data in a paper accepted for publication in          #
# Acta Crystallographica Section E. It conforms to the requirements of       #
# Notes for Authors for Acta Crystallographica Section E, and has been       #
# peer reviewed under the auspices of the IUCr Commission on Journals.       #
#                                                                            #
# Full details of the Crystallographic Information File format               #
# are given in the paper "The Crystallographic Information File (CIF):       #
# a New Standard Archive File for Crystallography" by S. R. Hall, F. H.      #
# Allen and I. D. Brown [Acta Cryst. (1991), A47, 655-685].                  #
#                                                                            #
# The current version of the core CIF dictionary is obtainable from          #
# ftp://ftp.iucr.org/pub/cif_core.dic.                                       #
#                                                                            #
# Software is freely available for graphical display of the structure(s)     #
# in this CIF. For information consult the CIF software page                 #
# http://www.iucr.org/resources/cif/software.                                #
#                                                                            #
# This file may be used for bona fide research purposes within the           #
# scientific community so long as proper attribution is given to the journal # 
# article from which it was obtained.                                        #
#                                                                            #
##############################################################################
data_global
_audit_creation_method
;
  Olex2 1.2
  (compiled Dec  5 2012 16:20:19, GUI svn.r4385)
;
_journal_date_recd_electronic     2013-03-22
_journal_date_accepted     2013-03-29
_journal_name_full     'Acta Crystallographica, Section E'
_journal_year     2013
_journal_volume     69
_journal_issue      5
_journal_page_first     o677
_journal_page_last     o677
_journal_paper_category     QO
_journal_paper_doi     10.1107/S1600536813008696
_journal_coeditor_code     XU5691
_publ_contact_author_name     'Dr. Gao-Nan Li'
_publ_contact_author_address
;
College of Chemistry and Chemical Engineering, Hainan Normal University,
Haikou 571158
People's Republic of China
;
_publ_contact_author_email     'ligaonan2008@163.com'
_publ_contact_author_phone     '0086-898-31381637'
_publ_section_title
;
<i>N</i>,<i>N</i>'-[2,2'-(Phenylazanediyl)bis(ethane-2,1-diyl)]dipicolinamide
;
loop_
    _publ_author_name
    _publ_author_address
    'Li, Gao-Nan'
;
College of Chemistry and Chemical Engineering, Hainan Normal University,
Haikou 571158, People's Republic of China
;
    'Niu, Zhi-Gang'
;
College of Chemistry and Chemical Engineering, Hainan Normal University,
Haikou 571158, People's Republic of China
;
    'Huang, Mei-Qi'
;
College of Chemistry and Chemical Engineering, Hainan Normal University,
Haikou 571158, People's Republic of China
;
    'Zou, Ying'
;
College of Chemistry and Chemical Engineering, Hainan Normal University,
Haikou 571158, People's Republic of China
;
    'Hu, Liang-Jiang'
;
College of Chemistry and Chemical Engineering, Hainan Normal University,
Haikou 571158, People's Republic of China
;
data_I
_audit_creation_method
;
  Olex2 1.2-ac2
  (compiled 2012.03.27 svn.r2268, GUI svn.r4156)
;
_chemical_name_systematic
;
<i>N</i>,<i>N</i>'-[2,2'-(Phenylazanediyl)bis(ethane-2,1-diyl)]dipicolinamide
;
_chemical_name_common     ?
_chemical_formula_moiety     'C22 H23 N5 O2'
_chemical_formula_sum     'C22 H23 N5 O2'
_chemical_formula_iupac     'C22 H23 N5 O2'
_chemical_formula_weight     389.45
_symmetry_cell_setting     monoclinic
_symmetry_space_group_name_H-M     'P 21/n'
_symmetry_space_group_name_hall     '-P 2yn'
loop_
    _symmetry_equiv_pos_as_xyz
    _space_group_symop_id
    'x, y, z' 1
    '-x+1/2, y+1/2, -z+1/2' 2
    '-x, -y, -z' 3
    'x-1/2, -y-1/2, z-1/2' 4
_cell_length_a     8.64349(7)
_cell_length_b     24.8210(3)
_cell_length_c     18.40861(18)
_cell_angle_alpha     90.00
_cell_angle_beta     90.5648(8)
_cell_angle_gamma     90.00
_cell_volume     3949.20(7)
_cell_formula_units_Z     8
_cell_measurement_reflns_used     13020
_cell_measurement_theta_min     2.9863
_cell_measurement_theta_max     67.0747
_cell_measurement_temperature     100.00(10)
_exptl_crystal_description     'block'
_exptl_crystal_colour     colorless
_exptl_crystal_size_max     0.12
_exptl_crystal_size_mid     0.08
_exptl_crystal_size_min     0.07
_exptl_crystal_density_diffrn     1.310
_exptl_crystal_density_meas     ?
_exptl_crystal_density_method     'not measured'
_exptl_crystal_F_000     1648
_exptl_absorpt_coefficient_mu     0.702
_exptl_absorpt_correction_type     multi-scan
_exptl_absorpt_process_details     '(CrysAlis PRO; Agilent, 2012)'
_exptl_absorpt_correction_T_min     0.886
_exptl_absorpt_correction_T_max     0.950
_exptl_special_details     ?
_diffrn_ambient_temperature     100.00(10)
_diffrn_radiation_type     'Cu K\a'
_diffrn_radiation_wavelength     1.5418
_diffrn_radiation_monochromator     mirror
_diffrn_measurement_device_type     'Agilent Xcalibur Atlas Gemini ultra'
_diffrn_measurement_method     '\w scans'
_diffrn_detector_area_resol_mean     10.5095
_diffrn_reflns_number     28468
_diffrn_reflns_av_R_equivalents     0.0383
_diffrn_reflns_theta_min     2.99
_diffrn_reflns_theta_max     67.19
_diffrn_reflns_theta_full     67.19
_diffrn_measured_fraction_theta_max     0.9972
_diffrn_measured_fraction_theta_full     0.9979
_diffrn_reflns_limit_h_min     -8
_diffrn_reflns_limit_h_max     10
_diffrn_reflns_limit_k_min     -29
_diffrn_reflns_limit_k_max     29
_diffrn_reflns_limit_l_min     -21
_diffrn_reflns_limit_l_max     21
_diffrn_standards_number     0
_diffrn_standards_interval_count     0
_diffrn_standards_interval_time     0
_diffrn_standards_decay_%     0
_refine_special_details
;
Refinement of <i>F</i>^2^ against ALL reflections. The weighted <i>R</i>-factor
<i>wR</i> and goodness of fit <i>S</i> are based on <i>F</i>^2^, conventional
<i>R</i>-factors <i>R</i> are based on <i>F</i>, with <i>F</i> set to zero for
negative <i>F</i>^2^. The threshold expression of <i>F</i>^2^ >
\s(<i>F</i>^2^) is used only for calculating <i>R</i>-factors(gt) <i>etc</i>.
and is not relevant to the choice of reflections for refinement.
<i>R</i>-factors based on <i>F</i>^2^ are statistically about twice as large
as those based on <i>F</i>, and <i>R</i>- factors based on ALL data will be
even larger.
;
_reflns_number_total     7050
_reflns_number_gt     6128
_reflns_threshold_expression     I>2sigma(I)
_refine_ls_structure_factor_coef     Fsqd
_refine_ls_matrix_type     full
_refine_ls_R_factor_all     0.0525
_refine_ls_R_factor_gt     0.0437
_refine_ls_wR_factor_gt     0.0937
_refine_ls_wR_factor_ref     0.0969
_refine_ls_goodness_of_fit_ref     1.138
_refine_ls_restrained_S_all     1.138
_refine_ls_number_reflns     7050
_refine_ls_number_parameters     523
_refine_ls_number_restraints     0
_refine_ls_hydrogen_treatment     constr
_refine_ls_weighting_scheme     calc
_refine_ls_weighting_details
         'calc w=1/[\s^2^(Fo^2^)+(0.0328P)^2^+1.7734P] where P=(Fo^2^+2Fc^2^)/3'
_atom_sites_solution_hydrogens     geom
_atom_sites_solution_primary     direct
_atom_sites_solution_secondary     difmap
_refine_ls_shift/su_max     0.000
_refine_ls_shift/su_mean     0.000
_refine_diff_density_max     0.171
_refine_diff_density_min     -0.261
_refine_ls_extinction_method     none
_refine_ls_extinction_coef     ?
loop_
    _atom_type_symbol
    _atom_type_description
    _atom_type_scat_dispersion_real
    _atom_type_scat_dispersion_imag
    _atom_type_scat_source
    'C' 'C' 0.0181 0.0091
                         'International Tables Vol C Tables 4.2.6.8 and 6.1.1.4'
    'H' 'H' 0.0000 0.0000
                         'International Tables Vol C Tables 4.2.6.8 and 6.1.1.4'
    'N' 'N' 0.0311 0.0180
                         'International Tables Vol C Tables 4.2.6.8 and 6.1.1.4'
    'O' 'O' 0.0492 0.0322
                         'International Tables Vol C Tables 4.2.6.8 and 6.1.1.4'
_computing_data_collection     'CrysAlis PRO (Agilent, 2012)'
_computing_cell_refinement     'CrysAlis PRO (Agilent, 2012)'
_computing_data_reduction     'CrysAlis PRO (Agilent, 2012)'
_computing_structure_solution     'SHELXS97 (Sheldrick, 2008)'
_computing_structure_refinement
;
SHELXL97 (Sheldrick, 2008)
;
_computing_molecular_graphics
;
DIAMOND (Brandenburg, 1999)
;
_computing_publication_material
;
OLEX2 (Dolomanov <i>et al.</i>, 2009)
;
loop_
    _atom_site_type_symbol
    _atom_site_label
    _atom_site_fract_x
    _atom_site_fract_y
    _atom_site_fract_z
    _atom_site_U_iso_or_equiv
    _atom_site_adp_type
    _atom_site_calc_flag
    _atom_site_refinement_flags
    _atom_site_occupancy
    _atom_site_symmetry_multiplicity
    _atom_site_disorder_assembly
    _atom_site_disorder_group
    O O3 0.01667(13) 0.20717(5) 0.70802(6) 0.0213(3) Uani d . 1 1 . .
    O O4 0.42663(14) 0.41541(5) 0.43618(7) 0.0262(3) Uani d . 1 1 . .
    N N10 0.72634(16) 0.38111(6) 0.56121(7) 0.0211(3) Uani d . 1 1 . .
    N N8 0.05731(16) 0.30231(6) 0.48259(8) 0.0210(3) Uani d . 1 1 . .
    N N6 -0.24832(18) 0.10919(6) 0.64032(8) 0.0253(3) Uani d . 1 1 . .
    N N9 0.47932(15) 0.33680(6) 0.49331(7) 0.0194(3) Uani d . 1 1 . .
    H H9 0.5429 0.3194 0.5208 0.023 Uiso calc R 1 1 . .
    C C40 0.64956(18) 0.41244(7) 0.51379(8) 0.0189(3) Uani d . 1 1 . .
    N N7 -0.14356(16) 0.20756(6) 0.60938(7) 0.0211(3) Uani d . 1 1 . .
    H H7 -0.2159 0.1904 0.5868 0.025 Uiso calc R 1 1 . .
    C C39 0.50887(18) 0.38841(7) 0.47694(9) 0.0195(3) Uani d . 1 1 . .
    C C28 -0.08427(18) 0.18567(7) 0.66985(8) 0.0172(3) Uani d . 1 1 . .
    C C27 -0.15311(18) 0.13184(7) 0.68976(8) 0.0178(3) Uani d . 1 1 . .
    C C36 -0.02993(18) 0.32728(7) 0.42846(8) 0.0177(3) Uani d . 1 1 . .
    C C41 0.6897(2) 0.46544(8) 0.49946(10) 0.0251(4) Uani d . 1 1 . .
    H H41 0.6331 0.4858 0.4661 0.030 Uiso calc R 1 1 . .
    C C32 -0.26386(18) 0.33195(7) 0.35478(9) 0.0195(3) Uani d . 1 1 . .
    H H32 -0.3619 0.3187 0.3437 0.023 Uiso calc R 1 1 . .
    C C37 0.19986(18) 0.32603(7) 0.50953(9) 0.0194(3) Uani d . 1 1 . .
    H H37A 0.2156 0.3153 0.5597 0.023 Uiso calc R 1 1 . .
    H H37B 0.1901 0.3650 0.5085 0.023 Uiso calc R 1 1 . .
    C C23 -0.3065(2) 0.06086(8) 0.65665(10) 0.0282(4) Uani d . 1 1 . .
    H H23 -0.3722 0.0445 0.6230 0.034 Uiso calc R 1 1 . .
    C C26 -0.11910(18) 0.10871(7) 0.75624(9) 0.0187(3) Uani d . 1 1 . .
    H H26 -0.0554 0.1263 0.7896 0.022 Uiso calc R 1 1 . .
    C C31 -0.17940(18) 0.30923(7) 0.41132(8) 0.0175(3) Uani d . 1 1 . .
    H H31 -0.2227 0.2815 0.4384 0.021 Uiso calc R 1 1 . .
    C C24 -0.2747(2) 0.03374(7) 0.72098(10) 0.0256(4) Uani d . 1 1 . .
    H H24 -0.3149 -0.0004 0.7293 0.031 Uiso calc R 1 1 . .
    C C30 0.01142(18) 0.25116(7) 0.51395(9) 0.0186(3) Uani d . 1 1 . .
    H H30A 0.1032 0.2313 0.5285 0.022 Uiso calc R 1 1 . .
    H H30B -0.0431 0.2301 0.4775 0.022 Uiso calc R 1 1 . .
    C C33 -0.20453(19) 0.37409(8) 0.31463(9) 0.0238(4) Uani d . 1 1 . .
    H H33 -0.2608 0.3889 0.2762 0.029 Uiso calc R 1 1 . .
    C C34 -0.0595(2) 0.39369(8) 0.33289(10) 0.0262(4) Uani d . 1 1 . .
    H H34 -0.0198 0.4228 0.3073 0.031 Uiso calc R 1 1 . .
    C C43 0.8975(2) 0.45549(8) 0.58395(10) 0.0259(4) Uani d . 1 1 . .
    H H43 0.9832 0.4691 0.6088 0.031 Uiso calc R 1 1 . .
    C C44 0.8496(2) 0.40288(7) 0.59447(9) 0.0241(4) Uani d . 1 1 . .
    H H44 0.9063 0.3814 0.6265 0.029 Uiso calc R 1 1 . .
    C C29 -0.0926(2) 0.25855(7) 0.57982(9) 0.0210(4) Uani d . 1 1 . .
    H H29A -0.0365 0.2783 0.6171 0.025 Uiso calc R 1 1 . .
    H H29B -0.1823 0.2797 0.5658 0.025 Uiso calc R 1 1 . .
    C C42 0.8154(2) 0.48745(8) 0.53567(10) 0.0272(4) Uani d . 1 1 . .
    H H42 0.8442 0.5230 0.5277 0.033 Uiso calc R 1 1 . .
    C C38 0.34208(19) 0.30960(7) 0.46552(9) 0.0211(4) Uani d . 1 1 . .
    H H38A 0.3565 0.2709 0.4686 0.025 Uiso calc R 1 1 . .
    H H38B 0.3260 0.3190 0.4149 0.025 Uiso calc R 1 1 . .
    C C35 0.02825(19) 0.37092(7) 0.38850(9) 0.0218(4) Uani d . 1 1 . .
    H H35 0.1259 0.3846 0.3994 0.026 Uiso calc R 1 1 . .
    C C25 -0.18174(19) 0.05870(7) 0.77240(9) 0.0218(4) Uani d . 1 1 . .
    H H25 -0.1616 0.0423 0.8169 0.026 Uiso calc R 1 1 . .
    O O1 0.51720(13) 0.20741(5) 0.55318(6) 0.0224(3) Uani d . 1 1 . .
    O O2 0.92905(13) 0.41536(5) 0.82007(6) 0.0233(3) Uani d . 1 1 . .
    N N5 1.22283(16) 0.37938(6) 0.69577(7) 0.0204(3) Uani d . 1 1 . .
    N N3 0.55536(15) 0.30360(6) 0.77265(7) 0.0206(3) Uani d . 1 1 . .
    N N2 0.35218(16) 0.20593(6) 0.64857(7) 0.0210(3) Uani d . 1 1 . .
    H H2 0.2804 0.1881 0.6699 0.025 Uiso calc R 1 1 . .
    N N4 0.97851(15) 0.33578(6) 0.76493(7) 0.0183(3) Uani d . 1 1 . .
    H H4 1.0416 0.3178 0.7385 0.022 Uiso calc R 1 1 . .
    N N1 0.24906(17) 0.10774(6) 0.61151(8) 0.0251(3) Uani d . 1 1 . .
    C C5 0.35355(18) 0.13041(7) 0.56756(9) 0.0183(3) Uani d . 1 1 . .
    C C6 0.41614(18) 0.18486(7) 0.58916(8) 0.0175(3) Uani d . 1 1 . .
    C C17 1.00987(18) 0.38738(7) 0.78022(8) 0.0179(3) Uani d . 1 1 . .
    C C18 1.15194(18) 0.41036(7) 0.74477(9) 0.0179(3) Uani d . 1 1 . .
    C C9 0.47424(18) 0.32890(7) 0.82781(8) 0.0174(3) Uani d . 1 1 . .
    C C11 0.24738(19) 0.33473(7) 0.90377(9) 0.0201(3) Uani d . 1 1 . .
    H H11 0.1500 0.3219 0.9160 0.024 Uiso calc R 1 1 . .
    C C22 1.3487(2) 0.39964(7) 0.66449(9) 0.0225(4) Uani d . 1 1 . .
    H H22 1.4002 0.3784 0.6308 0.027 Uiso calc R 1 1 . .
    C C21 1.4069(2) 0.45028(8) 0.67933(10) 0.0259(4) Uani d . 1 1 . .
    H H21 1.4951 0.4628 0.6562 0.031 Uiso calc R 1 1 . .
    C C14 0.53710(19) 0.37270(7) 0.86626(9) 0.0223(4) Uani d . 1 1 . .
    H H14 0.6336 0.3863 0.8538 0.027 Uiso calc R 1 1 . .
    C C15 0.69885(18) 0.32599(7) 0.74607(9) 0.0190(3) Uani d . 1 1 . .
    H H15A 0.6910 0.3650 0.7458 0.023 Uiso calc R 1 1 . .
    H H15B 0.7138 0.3142 0.6964 0.023 Uiso calc R 1 1 . .
    C C8 0.50815(18) 0.25151(7) 0.74369(9) 0.0188(3) Uani d . 1 1 . .
    H H8A 0.4570 0.2311 0.7814 0.023 Uiso calc R 1 1 . .
    H H8B 0.5992 0.2316 0.7291 0.023 Uiso calc R 1 1 . .
    C C13 0.4555(2) 0.39580(8) 0.92285(10) 0.0258(4) Uani d . 1 1 . .
    H H13 0.4988 0.4247 0.9480 0.031 Uiso calc R 1 1 . .
    C C10 0.32600(18) 0.31133(7) 0.84680(8) 0.0176(3) Uani d . 1 1 . .
    H H10 0.2797 0.2835 0.8207 0.021 Uiso calc R 1 1 . .
    C C12 0.3113(2) 0.37699(7) 0.94294(9) 0.0241(4) Uani d . 1 1 . .
    H H12 0.2588 0.3923 0.9817 0.029 Uiso calc R 1 1 . .
    C C7 0.39857(19) 0.25749(7) 0.67850(9) 0.0208(3) Uani d . 1 1 . .
    H H7A 0.3071 0.2771 0.6933 0.025 Uiso calc R 1 1 . .
    H H7B 0.4493 0.2784 0.6411 0.025 Uiso calc R 1 1 . .
    C C16 0.84045(19) 0.30946(7) 0.79192(9) 0.0198(3) Uani d . 1 1 . .
    H H16A 0.8245 0.3195 0.8422 0.024 Uiso calc R 1 1 . .
    H H16B 0.8536 0.2707 0.7898 0.024 Uiso calc R 1 1 . .
    C C1 0.1974(2) 0.05894(8) 0.59321(10) 0.0290(4) Uani d . 1 1 . .
    H H1 0.1244 0.0427 0.6229 0.035 Uiso calc R 1 1 . .
    C C4 0.40508(19) 0.10617(7) 0.50462(9) 0.0219(4) Uani d . 1 1 . .
    H H4A 0.4750 0.1237 0.4747 0.026 Uiso calc R 1 1 . .
    C C3 0.3509(2) 0.05546(8) 0.48688(10) 0.0269(4) Uani d . 1 1 . .
    H H3 0.3842 0.0381 0.4451 0.032 Uiso calc R 1 1 . .
    C C19 1.2014(2) 0.46160(8) 0.76317(10) 0.0272(4) Uani d . 1 1 . .
    H H19 1.1488 0.4819 0.7975 0.033 Uiso calc R 1 1 . .
    C C20 1.3310(2) 0.48193(8) 0.72935(11) 0.0310(4) Uani d . 1 1 . .
    H H20 1.3666 0.5164 0.7401 0.037 Uiso calc R 1 1 . .
    C C2 0.2463(2) 0.03102(7) 0.53257(10) 0.0285(4) Uani d . 1 1 . .
    H H2A 0.2095 -0.0035 0.5228 0.034 Uiso calc R 1 1 . .
loop_
    _atom_site_aniso_label
    _atom_site_aniso_U_11
    _atom_site_aniso_U_22
    _atom_site_aniso_U_33
    _atom_site_aniso_U_12
    _atom_site_aniso_U_13
    _atom_site_aniso_U_23
    O3 0.0171(6) 0.0243(6) 0.0225(6) -0.0026(5) -0.0031(5) -0.0003(5)
    O4 0.0194(6) 0.0311(7) 0.0280(6) 0.0025(5) -0.0047(5) 0.0053(5)
    N10 0.0197(7) 0.0244(8) 0.0191(7) -0.0006(6) -0.0016(5) -0.0002(6)
    N8 0.0154(7) 0.0250(8) 0.0226(7) -0.0057(6) -0.0056(5) 0.0064(6)
    N6 0.0304(8) 0.0253(8) 0.0200(7) -0.0056(6) -0.0018(6) -0.0029(6)
    N9 0.0112(7) 0.0268(8) 0.0203(7) 0.0014(5) -0.0017(5) 0.0021(6)
    C40 0.0159(8) 0.0244(9) 0.0164(8) 0.0026(7) 0.0040(6) 0.0003(7)
    N7 0.0205(7) 0.0231(8) 0.0196(7) -0.0061(6) -0.0039(5) 0.0019(6)
    C39 0.0156(8) 0.0264(9) 0.0166(8) 0.0031(7) 0.0022(6) -0.0003(7)
    C28 0.0147(8) 0.0208(8) 0.0163(8) 0.0016(6) 0.0031(6) -0.0018(6)
    C27 0.0156(8) 0.0195(9) 0.0184(8) 0.0007(6) 0.0020(6) -0.0029(6)
    C36 0.0148(8) 0.0224(9) 0.0157(8) 0.0014(6) 0.0001(6) -0.0013(6)
    C41 0.0189(9) 0.0280(10) 0.0284(9) 0.0027(7) 0.0011(7) 0.0054(7)
    C32 0.0130(8) 0.0256(9) 0.0198(8) 0.0029(6) -0.0012(6) -0.0037(7)
    C37 0.0155(8) 0.0240(9) 0.0187(8) -0.0035(6) -0.0024(6) 0.0016(7)
    C23 0.0348(10) 0.0245(10) 0.0253(9) -0.0089(8) -0.0011(8) -0.0053(7)
    C26 0.0134(8) 0.0222(9) 0.0205(8) 0.0020(6) 0.0013(6) -0.0013(7)
    C31 0.0155(8) 0.0202(8) 0.0170(8) 0.0003(6) 0.0023(6) -0.0020(6)
    C24 0.0270(9) 0.0190(9) 0.0310(10) -0.0018(7) 0.0059(7) -0.0005(7)
    C30 0.0149(8) 0.0206(9) 0.0201(8) -0.0001(6) -0.0036(6) 0.0021(7)
    C33 0.0189(9) 0.0315(10) 0.0209(8) 0.0065(7) -0.0015(7) 0.0043(7)
    C34 0.0233(9) 0.0285(10) 0.0269(9) 0.0007(7) 0.0022(7) 0.0093(8)
    C43 0.0217(9) 0.0307(10) 0.0254(9) -0.0055(7) -0.0003(7) -0.0031(8)
    C44 0.0219(9) 0.0292(10) 0.0209(8) -0.0017(7) -0.0047(7) 0.0017(7)
    C29 0.0244(9) 0.0206(9) 0.0181(8) -0.0013(7) -0.0006(7) 0.0012(7)
    C42 0.0222(9) 0.0243(10) 0.0353(10) -0.0037(7) 0.0042(7) 0.0014(8)
    C38 0.0188(8) 0.0254(9) 0.0191(8) -0.0002(7) -0.0018(6) -0.0010(7)
    C35 0.0145(8) 0.0266(9) 0.0243(9) -0.0023(7) 0.0000(6) 0.0028(7)
    C25 0.0198(8) 0.0220(9) 0.0238(9) 0.0040(7) 0.0029(7) 0.0037(7)
    O1 0.0169(6) 0.0250(6) 0.0253(6) -0.0022(5) 0.0045(5) -0.0001(5)
    O2 0.0182(6) 0.0255(7) 0.0262(6) 0.0028(5) 0.0042(5) -0.0038(5)
    N5 0.0199(7) 0.0221(8) 0.0192(7) -0.0011(6) 0.0012(5) -0.0008(6)
    N3 0.0152(7) 0.0252(8) 0.0214(7) -0.0044(6) 0.0057(5) -0.0062(6)
    N2 0.0204(7) 0.0239(8) 0.0187(7) -0.0054(6) 0.0038(5) -0.0026(6)
    N4 0.0126(6) 0.0212(7) 0.0211(7) 0.0018(5) 0.0015(5) -0.0030(6)
    N1 0.0278(8) 0.0275(8) 0.0199(7) -0.0065(6) 0.0022(6) 0.0007(6)
    C5 0.0146(8) 0.0220(9) 0.0183(8) 0.0008(6) -0.0011(6) 0.0026(7)
    C6 0.0131(8) 0.0218(9) 0.0177(8) 0.0015(6) -0.0027(6) 0.0004(6)
    C17 0.0146(8) 0.0226(9) 0.0165(8) 0.0032(6) -0.0032(6) 0.0004(7)
    C18 0.0159(8) 0.0210(9) 0.0168(8) 0.0026(6) -0.0033(6) 0.0010(6)
    C9 0.0145(8) 0.0207(9) 0.0172(8) 0.0026(6) 0.0003(6) 0.0015(6)
    C11 0.0156(8) 0.0251(9) 0.0197(8) 0.0050(7) 0.0016(6) 0.0042(7)
    C22 0.0214(9) 0.0273(9) 0.0188(8) -0.0027(7) 0.0035(6) -0.0019(7)
    C21 0.0233(9) 0.0286(10) 0.0260(9) -0.0062(7) 0.0043(7) 0.0012(7)
    C14 0.0160(8) 0.0250(9) 0.0257(9) -0.0005(7) 0.0009(7) -0.0039(7)
    C15 0.0146(8) 0.0240(9) 0.0185(8) -0.0029(6) 0.0033(6) -0.0022(7)
    C8 0.0161(8) 0.0215(9) 0.0190(8) 0.0001(6) 0.0037(6) -0.0029(7)
    C13 0.0199(9) 0.0261(10) 0.0312(10) 0.0028(7) -0.0015(7) -0.0093(8)
    C10 0.0164(8) 0.0198(8) 0.0166(8) 0.0007(6) -0.0013(6) 0.0021(6)
    C12 0.0231(9) 0.0275(9) 0.0216(8) 0.0081(7) 0.0021(7) -0.0040(7)
    C7 0.0203(8) 0.0216(9) 0.0205(8) -0.0005(7) 0.0011(6) -0.0017(7)
    C16 0.0182(8) 0.0214(9) 0.0198(8) 0.0001(7) 0.0033(6) 0.0009(7)
    C1 0.0351(10) 0.0271(10) 0.0250(9) -0.0109(8) 0.0020(8) 0.0043(8)
    C4 0.0189(8) 0.0243(9) 0.0225(8) 0.0006(7) 0.0020(6) -0.0002(7)
    C3 0.0299(10) 0.0250(10) 0.0260(9) 0.0030(7) 0.0010(7) -0.0057(7)
    C19 0.0217(9) 0.0260(10) 0.0339(10) -0.0010(7) 0.0048(7) -0.0086(8)
    C20 0.0259(10) 0.0246(10) 0.0427(11) -0.0076(8) 0.0060(8) -0.0068(8)
    C2 0.0345(10) 0.0199(9) 0.0310(10) -0.0042(8) -0.0046(8) 0.0006(8)
_geom_special_details
;
All e.s.d.'s (except the e.s.d. in the dihedral angle between two l.s. planes)
are estimated using the full covariance matrix. The cell e.s.d.'s are taken
into account individually in the estimation of e.s.d.'s in distances, angles
and torsion angles; correlations between e.s.d.'s in cell parameters are only
used when they are defined by crystal symmetry. An approximate (isotropic)
treatment of cell e.s.d.'s is used for estimating e.s.d.'s involving l.s.
planes.
;
loop_
    _geom_bond_atom_site_label_1
    _geom_bond_atom_site_label_2
    _geom_bond_site_symmetry_2
    _geom_bond_distance
    _geom_bond_publ_flag
    O3 C28 . 1.236(2) ?
    O4 C39 . 1.227(2) ?
    N10 C40 . 1.340(2) ?
    N10 C44 . 1.337(2) ?
    N8 C36 . 1.390(2) ?
    N8 C37 . 1.449(2) ?
    N8 C30 . 1.452(2) ?
    N6 C27 . 1.344(2) ?
    N6 C23 . 1.336(2) ?
    N9 H9 . 0.8600 ?
    N9 C39 . 1.341(2) ?
    N9 C38 . 1.454(2) ?
    C40 C39 . 1.509(2) ?
    C40 C41 . 1.387(3) ?
    N7 H7 . 0.8600 ?
    N7 C28 . 1.336(2) ?
    N7 C29 . 1.448(2) ?
    C28 C27 . 1.509(2) ?
    C27 C26 . 1.381(2) ?
    C36 C31 . 1.400(2) ?
    C36 C35 . 1.405(2) ?
    C41 H41 . 0.9300 ?
    C41 C42 . 1.382(3) ?
    C32 H32 . 0.9300 ?
    C32 C31 . 1.385(2) ?
    C32 C33 . 1.382(3) ?
    C37 H37A . 0.9700 ?
    C37 H37B . 0.9700 ?
    C37 C38 . 1.534(2) ?
    C23 H23 . 0.9300 ?
    C23 C24 . 1.387(3) ?
    C26 H26 . 0.9300 ?
    C26 C25 . 1.388(2) ?
    C31 H31 . 0.9300 ?
    C24 H24 . 0.9300 ?
    C24 C25 . 1.382(3) ?
    C30 H30A . 0.9700 ?
    C30 H30B . 0.9700 ?
    C30 C29 . 1.528(2) ?
    C33 H33 . 0.9300 ?
    C33 C34 . 1.383(3) ?
    C34 H34 . 0.9300 ?
    C34 C35 . 1.388(3) ?
    C43 H43 . 0.9300 ?
    C43 C44 . 1.384(3) ?
    C43 C42 . 1.382(3) ?
    C44 H44 . 0.9300 ?
    C29 H29A . 0.9700 ?
    C29 H29B . 0.9700 ?
    C42 H42 . 0.9300 ?
    C38 H38A . 0.9700 ?
    C38 H38B . 0.9700 ?
    C35 H35 . 0.9300 ?
    C25 H25 . 0.9300 ?
    O1 C6 . 1.235(2) ?
    O2 C17 . 1.232(2) ?
    N5 C18 . 1.338(2) ?
    N5 C22 . 1.335(2) ?
    N3 C9 . 1.390(2) ?
    N3 C15 . 1.449(2) ?
    N3 C8 . 1.455(2) ?
    N2 H2 . 0.8600 ?
    N2 C6 . 1.337(2) ?
    N2 C7 . 1.448(2) ?
    N4 H4 . 0.8600 ?
    N4 C17 . 1.338(2) ?
    N4 C16 . 1.452(2) ?
    N1 C5 . 1.342(2) ?
    N1 C1 . 1.333(2) ?
    C5 C6 . 1.508(2) ?
    C5 C4 . 1.383(2) ?
    C17 C18 . 1.508(2) ?
    C18 C19 . 1.383(3) ?
    C9 C14 . 1.404(2) ?
    C9 C10 . 1.401(2) ?
    C11 H11 . 0.9300 ?
    C11 C10 . 1.383(2) ?
    C11 C12 . 1.385(3) ?
    C22 H22 . 0.9300 ?
    C22 C21 . 1.380(3) ?
    C21 H21 . 0.9300 ?
    C21 C20 . 1.381(3) ?
    C14 H14 . 0.9300 ?
    C14 C13 . 1.388(2) ?
    C15 H15A . 0.9700 ?
    C15 H15B . 0.9700 ?
    C15 C16 . 1.536(2) ?
    C8 H8A . 0.9700 ?
    C8 H8B . 0.9700 ?
    C8 C7 . 1.529(2) ?
    C13 H13 . 0.9300 ?
    C13 C12 . 1.384(3) ?
    C10 H10 . 0.9300 ?
    C12 H12 . 0.9300 ?
    C7 H7A . 0.9700 ?
    C7 H7B . 0.9700 ?
    C16 H16A . 0.9700 ?
    C16 H16B . 0.9700 ?
    C1 H1 . 0.9300 ?
    C1 C2 . 1.384(3) ?
    C4 H4A . 0.9300 ?
    C4 C3 . 1.381(3) ?
    C3 H3 . 0.9300 ?
    C3 C2 . 1.381(3) ?
    C19 H19 . 0.9300 ?
    C19 C20 . 1.382(3) ?
    C20 H20 . 0.9300 ?
    C2 H2A . 0.9300 ?
loop_
    _geom_angle_atom_site_label_1
    _geom_angle_atom_site_label_2
    _geom_angle_atom_site_label_3
    _geom_angle_site_symmetry_1
    _geom_angle_site_symmetry_3
    _geom_angle
    _geom_angle_publ_flag
    C44 N10 C40 . . 116.80(15) ?
    C36 N8 C37 . . 121.20(14) ?
    C36 N8 C30 . . 121.79(13) ?
    C37 N8 C30 . . 117.01(13) ?
    C23 N6 C27 . . 116.90(15) ?
    C39 N9 H9 . . 119.3 ?
    C39 N9 C38 . . 121.41(14) ?
    C38 N9 H9 . . 119.3 ?
    N10 C40 C39 . . 117.07(15) ?
    N10 C40 C41 . . 123.47(16) ?
    C41 C40 C39 . . 119.42(15) ?
    C28 N7 H7 . . 118.2 ?
    C28 N7 C29 . . 123.57(14) ?
    C29 N7 H7 . . 118.2 ?
    O4 C39 N9 . . 123.26(16) ?
    O4 C39 C40 . . 121.20(16) ?
    N9 C39 C40 . . 115.52(14) ?
    O3 C28 N7 . . 124.11(15) ?
    O3 C28 C27 . . 121.46(14) ?
    N7 C28 C27 . . 114.42(14) ?
    N6 C27 C28 . . 116.48(14) ?
    N6 C27 C26 . . 123.36(15) ?
    C26 C27 C28 . . 120.16(15) ?
    N8 C36 C31 . . 120.78(15) ?
    N8 C36 C35 . . 121.65(15) ?
    C31 C36 C35 . . 117.57(15) ?
    C40 C41 H41 . . 120.7 ?
    C42 C41 C40 . . 118.70(17) ?
    C42 C41 H41 . . 120.7 ?
    C31 C32 H32 . . 119.5 ?
    C33 C32 H32 . . 119.5 ?
    C33 C32 C31 . . 120.95(15) ?
    N8 C37 H37A . . 108.9 ?
    N8 C37 H37B . . 108.9 ?
    N8 C37 C38 . . 113.23(14) ?
    H37A C37 H37B . . 107.7 ?
    C38 C37 H37A . . 108.9 ?
    C38 C37 H37B . . 108.9 ?
    N6 C23 H23 . . 118.1 ?
    N6 C23 C24 . . 123.76(17) ?
    C24 C23 H23 . . 118.1 ?
    C27 C26 H26 . . 120.6 ?
    C27 C26 C25 . . 118.81(16) ?
    C25 C26 H26 . . 120.6 ?
    C36 C31 H31 . . 119.4 ?
    C32 C31 C36 . . 121.14(15) ?
    C32 C31 H31 . . 119.4 ?
    C23 C24 H24 . . 120.8 ?
    C25 C24 C23 . . 118.43(17) ?
    C25 C24 H24 . . 120.8 ?
    N8 C30 H30A . . 109.2 ?
    N8 C30 H30B . . 109.2 ?
    N8 C30 C29 . . 112.07(14) ?
    H30A C30 H30B . . 107.9 ?
    C29 C30 H30A . . 109.2 ?
    C29 C30 H30B . . 109.2 ?
    C32 C33 H33 . . 120.8 ?
    C32 C33 C34 . . 118.44(16) ?
    C34 C33 H33 . . 120.8 ?
    C33 C34 H34 . . 119.2 ?
    C33 C34 C35 . . 121.54(16) ?
    C35 C34 H34 . . 119.2 ?
    C44 C43 H43 . . 120.7 ?
    C42 C43 H43 . . 120.7 ?
    C42 C43 C44 . . 118.59(17) ?
    N10 C44 C43 . . 123.74(17) ?
    N10 C44 H44 . . 118.1 ?
    C43 C44 H44 . . 118.1 ?
    N7 C29 C30 . . 112.14(14) ?
    N7 C29 H29A . . 109.2 ?
    N7 C29 H29B . . 109.2 ?
    C30 C29 H29A . . 109.2 ?
    C30 C29 H29B . . 109.2 ?
    H29A C29 H29B . . 107.9 ?
    C41 C42 C43 . . 118.68(17) ?
    C41 C42 H42 . . 120.7 ?
    C43 C42 H42 . . 120.7 ?
    N9 C38 C37 . . 110.24(13) ?
    N9 C38 H38A . . 109.6 ?
    N9 C38 H38B . . 109.6 ?
    C37 C38 H38A . . 109.6 ?
    C37 C38 H38B . . 109.6 ?
    H38A C38 H38B . . 108.1 ?
    C36 C35 H35 . . 119.9 ?
    C34 C35 C36 . . 120.28(16) ?
    C34 C35 H35 . . 119.9 ?
    C26 C25 H25 . . 120.7 ?
    C24 C25 C26 . . 118.65(16) ?
    C24 C25 H25 . . 120.7 ?
    C22 N5 C18 . . 117.06(15) ?
    C9 N3 C15 . . 120.88(14) ?
    C9 N3 C8 . . 121.83(13) ?
    C15 N3 C8 . . 117.07(13) ?
    C6 N2 H2 . . 118.6 ?
    C6 N2 C7 . . 122.80(14) ?
    C7 N2 H2 . . 118.6 ?
    C17 N4 H4 . . 119.2 ?
    C17 N4 C16 . . 121.59(13) ?
    C16 N4 H4 . . 119.2 ?
    C1 N1 C5 . . 117.02(15) ?
    N1 C5 C6 . . 117.30(14) ?
    N1 C5 C4 . . 123.14(16) ?
    C4 C5 C6 . . 119.55(14) ?
    O1 C6 N2 . . 124.18(16) ?
    O1 C6 C5 . . 121.22(14) ?
    N2 C6 C5 . . 114.60(14) ?
    O2 C17 N4 . . 123.34(15) ?
    O2 C17 C18 . . 120.88(15) ?
    N4 C17 C18 . . 115.78(14) ?
    N5 C18 C17 . . 117.03(15) ?
    N5 C18 C19 . . 123.43(15) ?
    C19 C18 C17 . . 119.54(15) ?
    N3 C9 C14 . . 121.52(14) ?
    N3 C9 C10 . . 120.73(15) ?
    C10 C9 C14 . . 117.75(15) ?
    C10 C11 H11 . . 119.5 ?
    C10 C11 C12 . . 121.09(16) ?
    C12 C11 H11 . . 119.5 ?
    N5 C22 H22 . . 118.1 ?
    N5 C22 C21 . . 123.70(16) ?
    C21 C22 H22 . . 118.1 ?
    C22 C21 H21 . . 120.8 ?
    C22 C21 C20 . . 118.38(16) ?
    C20 C21 H21 . . 120.8 ?
    C9 C14 H14 . . 120.0 ?
    C13 C14 C9 . . 120.08(16) ?
    C13 C14 H14 . . 120.0 ?
    N3 C15 H15A . . 109.0 ?
    N3 C15 H15B . . 109.0 ?
    N3 C15 C16 . . 113.09(14) ?
    H15A C15 H15B . . 107.8 ?
    C16 C15 H15A . . 109.0 ?
    C16 C15 H15B . . 109.0 ?
    N3 C8 H8A . . 109.3 ?
    N3 C8 H8B . . 109.3 ?
    N3 C8 C7 . . 111.76(14) ?
    H8A C8 H8B . . 107.9 ?
    C7 C8 H8A . . 109.3 ?
    C7 C8 H8B . . 109.3 ?
    C14 C13 H13 . . 119.1 ?
    C12 C13 C14 . . 121.79(17) ?
    C12 C13 H13 . . 119.1 ?
    C9 C10 H10 . . 119.5 ?
    C11 C10 C9 . . 121.06(16) ?
    C11 C10 H10 . . 119.5 ?
    C11 C12 H12 . . 120.9 ?
    C13 C12 C11 . . 118.16(15) ?
    C13 C12 H12 . . 120.9 ?
    N2 C7 C8 . . 112.33(14) ?
    N2 C7 H7A . . 109.1 ?
    N2 C7 H7B . . 109.1 ?
    C8 C7 H7A . . 109.1 ?
    C8 C7 H7B . . 109.1 ?
    H7A C7 H7B . . 107.9 ?
    N4 C16 C15 . . 110.18(13) ?
    N4 C16 H16A . . 109.6 ?
    N4 C16 H16B . . 109.6 ?
    C15 C16 H16A . . 109.6 ?
    C15 C16 H16B . . 109.6 ?
    H16A C16 H16B . . 108.1 ?
    N1 C1 H1 . . 118.2 ?
    N1 C1 C2 . . 123.69(17) ?
    C2 C1 H1 . . 118.2 ?
    C5 C4 H4A . . 120.5 ?
    C3 C4 C5 . . 118.91(16) ?
    C3 C4 H4A . . 120.5 ?
    C4 C3 H3 . . 120.7 ?
    C4 C3 C2 . . 118.60(17) ?
    C2 C3 H3 . . 120.7 ?
    C18 C19 H19 . . 120.8 ?
    C20 C19 C18 . . 118.40(17) ?
    C20 C19 H19 . . 120.8 ?
    C21 C20 C19 . . 119.02(18) ?
    C21 C20 H20 . . 120.5 ?
    C19 C20 H20 . . 120.5 ?
    C1 C2 H2A . . 120.7 ?
    C3 C2 C1 . . 118.58(17) ?
    C3 C2 H2A . . 120.7 ?
loop_
    _geom_hbond_atom_site_label_D
    _geom_hbond_atom_site_label_H
    _geom_hbond_atom_site_label_A
    _geom_hbond_site_symmetry_A
    _geom_hbond_distance_DH
    _geom_hbond_distance_HA
    _geom_hbond_distance_DA
    _geom_hbond_angle_DHA
    N2 H2 O3 . 0.86 2.44 3.1099(18) 135
    N7 H7 O1 1_455 0.86 2.42 3.0998(18) 136
    C24 H24 O2 2_546 0.93 2.48 3.311(2) 149
    C25 H25 O4 4_566 0.93 2.54 3.213(2) 129
    C8 H8A Cg6 4_666 0.97 2.72 3.6468(18) 161
    C30 H30B Cg5 4_565 0.97 2.74 3.6584(18) 159
