# Supplementary material for: N,N′-[2,2′-(Phenyl­aza­nedi­yl)bis­(ethane-2,1-di­yl)]dipicolinamide
Source: Acta Crystallogr Sect E Struct Rep Online. 2013 Apr 10;69(Pt 5):o677. doi: 10.1107/S1600536813008696 (PMC3647871; doi:10.1107/S1600536813008696)
Supplement: Supplementary file 2 [file e-69-0o677-Isup2.hkl]

# 
# h,k,l, Fc-squared, Fo-squared, sigma(Fo-squared) and status flag 
# 
data_I
_shelx_title ' 0119a in P21/n' 
_shelx_refln_list_code          4 
_shelx_F_calc_maximum      241.50 
_exptl_crystal_F_000      1648.00 
_reflns_d_resolution_high  0.8363 
 
loop_ 
 _symmetry_equiv_pos_as_xyz 
 'x, y, z' 
 '-x+1/2, y+1/2, -z+1/2' 
 '-x, -y, -z' 
 'x-1/2, -y-1/2, z-1/2' 
 
_cell_length_a     8.6435 
_cell_length_b    24.8210 
_cell_length_c    18.4086 
_cell_angle_alpha  90.000 
_cell_angle_beta   90.565 
_cell_angle_gamma  90.000 
 
_shelx_F_squared_multiplier     1.000 
 
loop_ 
 _refln_index_h 
 _refln_index_k 
 _refln_index_l 
 _refln_F_squared_calc 
 _refln_F_squared_meas 
 _refln_F_squared_sigma 
 _refln_observed_status 
   2   0   0      539.43      541.03     28.60 o 
   4   0   0     4752.42     4847.01     82.65 o 
   6   0   0     4568.72     4637.86     48.59 o 
   8   0   0        4.00       69.66     64.13 o 
  10   0   0       25.32       39.03     29.95 o 
   1   1   0        3.72       27.90      4.56 o 
   2   1   0    48276.76    43001.45    281.26 o 
   3   1   0        3.17       35.78      8.63 o 
   4   1   0        3.58       15.97     11.35 o 
   5   1   0       17.80       45.48      8.65 o 
   6   1   0     4305.57     4340.76     42.13 o 
   7   1   0       69.25       82.89     10.61 o 
   8   1   0      233.95      248.29     21.16 o 
   9   1   0       71.07      169.34     16.26 o 
  10   1   0     1210.66     1191.22     20.05 o 
   0   2   0    13518.78    12711.38     80.78 o 
   1   2   0       46.94       48.46      6.70 o 
   2   2   0    36357.18    34234.23    125.77 o 
   3   2   0      111.20      129.10     14.87 o 
   4   2   0     2430.11     2534.22     60.77 o 
   5   2   0      154.77      222.33     13.87 o 
   6   2   0      902.58      838.19     15.84 o 
   7   2   0       84.71      127.07     22.14 o 
   8   2   0      522.29      559.86     22.65 o 
   9   2   0       11.87       91.14     20.39 o 
  10   2   0        0.81       60.46      9.85 o 
   1   3   0       27.73       39.42      6.90 o 
   2   3   0     1987.79     2069.92     39.60 o 
   3   3   0      166.13      199.66     16.00 o 
   4   3   0    12141.19    12365.44    358.85 o 
   5   3   0       21.94       31.77     12.13 o 
   6   3   0       11.27       24.00      9.09 o 
   7   3   0        0.38       44.89     20.00 o 
   8   3   0       76.93      113.09     20.57 o 
   9   3   0       54.38      133.36     12.35 o 
  10   3   0      156.21      166.19     16.86 o 
   0   4   0    46866.03    43133.40    214.25 o 
   1   4   0       48.31       53.12     11.53 o 
   2   4   0      416.97      551.15     23.42 o 
   3   4   0      198.98      256.29     42.64 o 
   4   4   0     2921.20     3281.85     72.00 o 
   5   4   0        1.82        7.55      7.38 o 
   6   4   0      279.00      241.06     10.08 o 
   7   4   0      134.95      168.84     24.71 o 
   8   4   0      133.25      181.77     25.10 o 
   9   4   0       73.66      133.61     13.12 o 
  10   4   0      977.37      865.29     25.43 o 
   1   5   0        2.99       65.63     48.66 o 
   2   5   0      151.74      150.03     15.63 o 
   3   5   0       65.21      119.80     37.64 o 
   4   5   0     1213.61     1111.22     43.34 o 
   5   5   0      114.61      136.83      7.03 o 
   6   5   0      492.45      502.38     14.50 o 
   7   5   0        0.02       76.78     12.75 o 
   8   5   0     1311.16     1308.79     24.76 o 
   9   5   0        1.35       37.63     17.55 o 
  10   5   0      142.89      164.86     12.30 o 
   0   6   0      367.73      374.39     30.64 o 
   1   6   0        8.76       59.56     42.77 o 
   2   6   0     4291.81     4007.46     63.66 o 
   3   6   0       11.36       41.35     27.76 o 
   4   6   0     3834.81     3931.71     81.90 o 
   5   6   0      153.31      176.82      7.86 o 
   6   6   0      857.81      840.50     18.65 o 
   7   6   0        7.52       75.68     15.18 o 
   8   6   0      256.64      282.22     16.49 o 
   9   6   0      140.46      199.77     15.97 o 
  10   6   0        5.02       35.41     29.86 o 
   1   7   0        1.90       32.16     22.91 o 
   2   7   0     1077.47     1021.14     38.27 o 
   3   7   0       14.68       27.85     17.26 o 
   4   7   0        5.95       79.85     41.29 o 
   5   7   0       40.42       67.55     11.95 o 
   6   7   0      210.74      257.83     11.73 o 
   7   7   0       25.27      111.64     15.43 o 
   8   7   0     2785.02     2583.38     30.43 o 
   9   7   0       35.42       74.35     21.38 o 
  10   7   0      162.78      140.91     18.26 o 
   0   8   0     3434.49     3385.34     90.70 o 
   1   8   0        0.74       26.33     28.56 o 
   2   8   0       11.59       32.51     13.19 o 
   3   8   0       17.62       27.32     14.24 o 
   4   8   0     1928.73     2018.25     62.12 o 
   5   8   0       41.41       62.73      8.05 o 
   6   8   0      176.35      213.76     10.28 o 
   7   8   0        2.40       60.71     18.48 o 
   8   8   0     2286.99     2309.24     28.76 o 
   9   8   0       40.66       80.40     17.58 o 
   1   9   0        1.62       21.08     19.16 o 
   2   9   0     1807.86     1688.76     41.19 o 
   3   9   0       37.23       39.40     13.85 o 
   4   9   0       66.68      110.44     12.57 o 
   5   9   0       46.04       70.21     10.76 o 
   6   9   0      263.76      298.99     13.47 o 
   7   9   0      232.88      269.38     15.47 o 
   8   9   0        1.97       56.42     18.58 o 
   9   9   0        0.34       38.71     16.31 o 
   0  10   0    25342.51    23877.37    268.48 o 
   1  10   0        1.14       29.52     29.11 o 
   2  10   0      248.36      242.99     19.29 o 
   3  10   0       12.93       10.31     13.14 o 
   4  10   0      762.65      910.92     29.77 o 
   5  10   0       76.05      104.16     11.21 o 
   6  10   0      100.15      129.62     11.87 o 
   7  10   0       17.72       55.28     11.96 o 
   8  10   0      161.30      202.44     12.94 o 
   9  10   0       46.90       63.02     14.92 o 
   1  11   0        5.05       20.65     20.16 o 
   2  11   0     1847.87     1834.78     47.05 o 
   3  11   0        0.12       -2.56     13.10 o 
   4  11   0     9229.55     9020.76    112.76 o 
   5  11   0        3.80       26.53     10.63 o 
   6  11   0     2565.02     2445.12     29.55 o 
   7  11   0       17.90       30.68     10.64 o 
   8  11   0        7.79       23.87     20.35 o 
   9  11   0      166.21      163.74     11.84 o 
   0  12   0     7351.32     8241.23    177.09 o 
   1  12   0      106.79      142.85     22.41 o 
   2  12   0     3306.27     3618.52     68.32 o 
   3  12   0       13.10       14.98     11.85 o 
   4  12   0       10.78       41.39     13.55 o 
   5  12   0      216.12      248.05     24.40 o 
   6  12   0      199.43      232.39     13.11 o 
   7  12   0        0.12       19.82      8.59 o 
   8  12   0        2.82       53.59     10.93 o 
   9  12   0      171.31      147.93     13.31 o 
   1  13   0        3.10       14.24     18.79 o 
   2  13   0      442.12      469.43     34.85 o 
   3  13   0        1.85       15.04      9.72 o 
   4  13   0     8136.85     7780.22     78.33 o 
   5  13   0        0.03       36.10     18.36 o 
   6  13   0     1957.02     1942.16     28.16 o 
   7  13   0       46.67       61.40     11.21 o 
   8  13   0       77.06       97.64     11.79 o 
   9  13   0       92.00       82.80     11.47 o 
   0  14   0    31582.63    32321.15    387.24 o 
   1  14   0       32.99       35.97     19.51 o 
   2  14   0      656.17      689.73     17.24 o 
   3  14   0        3.73       15.69      6.56 o 
   4  14   0     1515.28     1530.57     36.62 o 
   5  14   0       15.19       24.88     10.09 o 
   6  14   0      830.89      832.41     21.79 o 
   7  14   0        4.44       19.79      8.02 o 
   8  14   0      271.71      287.38     15.42 o 
   9  14   0      115.35      114.45     16.71 o 
   1  15   0        1.33        3.01      7.76 o 
   2  15   0     1271.65     1279.80     21.30 o 
   3  15   0        4.01       10.94      6.37 o 
   4  15   0      112.81      118.22     11.47 o 
   5  15   0      103.29      101.74     12.27 o 
   6  15   0     2268.16     2238.64     30.28 o 
   7  15   0      110.26      131.04      9.26 o 
   8  15   0       24.66       35.43      6.95 o 
   0  16   0     3930.06     4059.46     75.33 o 
   1  16   0       26.76       38.52      7.06 o 
   2  16   0       94.56       79.14      8.87 o 
   3  16   0       90.32      100.27     10.01 o 
   4  16   0       41.04       33.33     14.31 o 
   5  16   0       17.79       26.19     10.80 o 
   6  16   0      347.76      337.35     13.31 o 
   7  16   0       16.26       25.73      9.87 o 
   8  16   0      783.49      734.13     20.09 o 
   1  17   0        5.51       16.89      5.82 o 
   2  17   0      180.05      179.81     12.13 o 
   3  17   0       46.82       57.42      8.96 o 
   4  17   0     5182.58     5076.28     50.24 o 
   5  17   0       20.47       30.66     11.23 o 
   6  17   0      110.19      105.25      9.87 o 
   7  17   0       34.04       51.26      9.05 o 
   8  17   0      431.03      483.78     20.69 o 
   0  18   0       83.53       86.71     17.44 o 
   1  18   0        0.47        6.30      6.03 o 
   2  18   0      497.09      497.22     18.78 o 
   3  18   0        9.20       24.62      7.69 o 
   4  18   0     2735.99     2682.52     58.51 o 
   5  18   0      110.05      130.93     16.43 o 
   6  18   0       86.27       88.08      8.66 o 
   7  18   0        0.00        8.07      8.16 o 
   8  18   0      651.23      687.09     30.34 o 
   1  19   0        1.51        2.07      8.67 o 
   2  19   0       94.53       95.07     11.37 o 
   3  19   0       20.80       45.16      9.28 o 
   4  19   0      252.53      234.99     28.58 o 
   5  19   0       62.58       63.88     10.96 o 
   6  19   0      421.54      381.20     14.15 o 
   7  19   0       15.94       29.22      9.68 o 
   0  20   0      129.33      125.68     15.92 o 
   1  20   0       35.73       27.65     10.48 o 
   2  20   0     1417.19     1432.39     31.78 o 
   3  20   0       14.78       25.36      9.32 o 
   4  20   0     1134.00     1216.46     55.09 o 
   5  20   0       12.60       25.29      9.61 o 
   6  20   0       17.37       36.39      7.27 o 
   7  20   0        0.12        5.18      6.40 o 
   1  21   0       18.63       15.74      9.40 o 
   2  21   0      433.14      400.57     19.37 o 
   3  21   0      130.78      138.30     13.63 o 
   4  21   0     1604.08     1681.45     46.54 o 
   5  21   0        1.06       10.67      7.08 o 
   6  21   0      121.69      134.52     12.30 o 
   7  21   0        3.91       16.66     12.00 o 
   0  22   0     1073.43     1014.85     38.28 o 
   1  22   0        0.00       11.82      9.28 o 
   2  22   0      433.32      401.34     24.27 o 
   3  22   0        6.03        5.18     10.69 o 
   4  22   0     3417.22     3535.92    133.40 o 
   5  22   0        0.05       -1.90      6.77 o 
   6  22   0      110.84      129.54     14.43 o 
   1  23   0       32.43       50.22     10.93 o 
   2  23   0     1198.10     1153.47     30.57 o 
   3  23   0       37.49       45.53     12.51 o 
   4  23   0      226.60      227.07     29.30 o 
   5  23   0       34.11       40.95     10.20 o 
   6  23   0      417.63      507.75     20.99 o 
   0  24   0     1654.32     1626.58     64.19 o 
   1  24   0        7.01        4.50     10.13 o 
   2  24   0      818.23      788.92     24.93 o 
   3  24   0        2.77       -3.40     12.49 o 
   4  24   0     1497.06     1511.42     41.51 o 
   5  24   0        7.04       22.21      7.95 o 
   6  24   0       88.71       73.60     12.56 o 
   1  25   0       11.36       19.20      9.96 o 
   2  25   0        3.73       17.67      8.41 o 
   3  25   0       37.90       40.15     12.70 o 
   4  25   0        0.06       -2.64     10.19 o 
   5  25   0       41.24       54.60     11.28 o 
   0  26   0      523.05      554.79     27.38 o 
   1  26   0       12.94       18.34      7.30 o 
   2  26   0      112.97      141.61     26.08 o 
   3  26   0        5.76       13.79     10.33 o 
   4  26   0        1.76        3.61      6.12 o 
   1  27   0        0.01        3.97      6.09 o 
   2  27   0       13.25       25.01     19.01 o 
   3  27   0        4.35       -0.99      8.25 o 
   4  27   0      249.23      271.66     14.58 o 
   0  28   0      113.04      103.00     19.61 o 
   1  28   0        0.15        7.85      9.59 o 
   2  28   0       46.35       79.76     18.21 o 
   3  28   0        8.53        1.78     11.62 o 
   1  29   0        5.81        7.88     13.70 o 
   2  29   0       43.84       52.02     14.11 o 
  -9   0   1       55.10      133.34     21.98 o 
  -7   0   1      893.55      947.77     26.40 o 
  -5   0   1      767.32      904.00     40.24 o 
  -3   0   1     2379.84     2246.48    119.73 o 
  -1   0   1     1142.58      974.20     22.35 o 
   1   0   1      751.21      830.96     25.86 o 
   3   0   1     8171.61     7949.50    135.79 o 
   5   0   1     1420.07     1546.76     57.11 o 
   7   0   1      553.75      554.80     32.52 o 
   9   0   1      385.22      430.04     32.20 o 
 -10   1   1      205.14      223.08     22.59 o 
  -9   1   1      252.33      318.01     20.31 o 
  -8   1   1      321.31      321.69     17.47 o 
  -7   1   1      323.28      326.54     18.30 o 
  -6   1   1      615.14      674.86     13.24 o 
  -5   1   1      218.86      204.56     18.54 o 
  -4   1   1     1188.90     1215.96     28.64 o 
  -3   1   1     6074.88     6125.26     61.64 o 
  -2   1   1     1637.04     1566.52     30.03 o 
  -1   1   1       17.83       11.32      5.80 o 
   0   1   1      983.75      920.98     11.38 o 
   1   1   1     2389.73     2152.49     32.93 o 
   2   1   1     1432.97     1366.96     47.75 o 
   3   1   1     2491.09     2460.16     43.60 o 
   4   1   1        4.27       47.21     11.55 o 
   5   1   1      231.95      330.46     15.79 o 
   6   1   1      372.50      384.21     14.58 o 
   7   1   1      464.84      491.73     16.59 o 
   8   1   1       99.22      139.97     31.64 o 
   9   1   1       33.88      125.76     17.79 o 
  10   1   1      106.23      125.41     13.19 o 
 -10   2   1        2.16       57.43     11.04 o 
  -9   2   1       48.85      106.43     13.37 o 
  -8   2   1       11.04       33.47     16.34 o 
  -7   2   1      542.61      592.01     17.20 o 
  -6   2   1      399.95      466.38     14.85 o 
  -5   2   1      117.14      170.80     11.38 o 
  -4   2   1     1247.33     1356.72     65.49 o 
  -3   2   1      918.28      937.31     31.13 o 
  -2   2   1       35.29      101.84     28.96 o 
  -1   2   1     5177.69     5054.34     57.29 o 
   0   2   1      559.02      501.26     17.77 o 
   1   2   1     3336.77     3073.47     32.61 o 
   2   2   1    10971.31    10071.62     88.91 o 
   3   2   1      158.88      209.33     15.42 o 
   4   2   1      411.32      456.28     23.67 o 
   5   2   1      121.75      147.65     16.93 o 
   6   2   1      437.37      461.84     15.59 o 
   7   2   1        0.56       -0.52      8.85 o 
   8   2   1      343.75      405.91     23.78 o 
   9   2   1       82.46      150.46     15.80 o 
  10   2   1        0.44       38.43     13.78 o 
 -10   3   1      123.37      176.66     19.35 o 
  -9   3   1       79.44      109.05      9.45 o 
  -8   3   1      674.55      674.66     21.85 o 
  -7   3   1      322.28      360.00     14.58 o 
  -6   3   1        0.36       21.22     11.23 o 
  -5   3   1      269.31      237.46     13.05 o 
  -4   3   1      635.38      713.40     29.74 o 
  -3   3   1     3373.40     3534.44     61.87 o 
  -2   3   1     7882.63     7341.45    162.73 o 
  -1   3   1     4409.68     4089.26     43.48 o 
   0   3   1       24.83       31.00      6.71 o 
   1   3   1     3284.28     3211.70     35.96 o 
   2   3   1    12717.29    12382.22     94.03 o 
   3   3   1      250.71      235.94     17.10 o 
   4   3   1     4184.43     4592.06     86.36 o 
   5   3   1       88.11       80.14     11.02 o 
   6   3   1        7.97       38.80     10.35 o 
   7   3   1      180.95      188.69     13.11 o 
   8   3   1      442.96      473.00     21.19 o 
   9   3   1        1.02       89.84     13.69 o 
  10   3   1       51.46       81.59     14.34 o 
 -10   4   1      266.53      330.32     17.20 o 
  -9   4   1      212.60      222.75     13.73 o 
  -8   4   1      225.50      246.18     20.67 o 
  -7   4   1       54.95      112.03     27.04 o 
  -6   4   1        2.46       16.38      5.60 o 
  -5   4   1     1053.41     1193.58     17.99 o 
  -4   4   1     2459.81     2636.66     64.16 o 
  -3   4   1     3362.95     3214.33     60.81 o 
  -2   4   1    12453.26    11939.72    195.62 o 
  -1   4   1     1131.83     1036.37     44.02 o 
   0   4   1      123.83      142.76     11.95 o 
   1   4   1     2762.03     2555.97     30.33 o 
   2   4   1       22.30       93.44     35.22 o 
   3   4   1     1515.58     1584.68     42.97 o 
   4   4   1     2101.52     2394.40     64.61 o 
   5   4   1       12.33       26.04      9.05 o 
   6   4   1        0.63       19.48      8.38 o 
   7   4   1       26.83       25.67      9.00 o 
   8   4   1     2108.62     2045.59     33.75 o 
   9   4   1      292.45      344.44     17.09 o 
  10   4   1      166.86      179.77     14.89 o 
 -10   5   1      262.36      269.41     14.05 o 
  -9   5   1      679.78      708.13     18.75 o 
  -8   5   1     1441.86     1386.40     25.76 o 
  -7   5   1       10.37       55.93     21.44 o 
  -6   5   1      369.19      419.17     15.61 o 
  -5   5   1       83.05       98.70      7.59 o 
  -4   5   1     1051.10     1246.73     51.42 o 
  -3   5   1       69.59      109.45     30.78 o 
  -2   5   1     3056.69     3161.07     54.97 o 
  -1   5   1      474.78      424.64     34.30 o 
   0   5   1       86.97       85.07     12.86 o 
   1   5   1      752.44      836.41     27.09 o 
   2   5   1      386.77      369.30     19.93 o 
   3   5   1     3214.01     3150.46     61.60 o 
   4   5   1      153.73       95.43     25.69 o 
   5   5   1      873.64      953.51     16.52 o 
   6   5   1       20.82       45.35      7.78 o 
   7   5   1      951.68      921.04     25.30 o 
   8   5   1      273.93      319.22     17.31 o 
   9   5   1      142.25      173.28     17.57 o 
  10   5   1      605.92      608.06     16.53 o 
 -10   6   1       93.85       98.69     14.42 o 
  -9   6   1      150.60      193.43     26.33 o 
  -8   6   1      291.73      347.98     14.48 o 
  -7   6   1      639.56      650.73     19.54 o 
  -6   6   1       17.43       38.48      8.76 o 
  -5   6   1        9.81       33.25      8.14 o 
  -4   6   1     1801.72     1859.40    124.66 o 
  -3   6   1     1481.51     1479.14     45.83 o 
  -2   6   1      287.66      267.72     20.13 o 
  -1   6   1     1803.79     1876.41     72.46 o 
   0   6   1      342.61      295.99     20.24 o 
   1   6   1       21.80       52.06     28.27 o 
   2   6   1     1464.54     1587.91     42.37 o 
   3   6   1      681.75      723.05     31.49 o 
   4   6   1      385.26      382.52     27.05 o 
   5   6   1      178.94      156.75      7.52 o 
   6   6   1     2010.03     1969.48     22.58 o 
   7   6   1       39.11      100.53     22.76 o 
   8   6   1       24.34       55.68     13.96 o 
   9   6   1       87.75      104.60     14.89 o 
  10   6   1      259.48      268.92     22.54 o 
 -10   7   1      362.77      368.36     24.08 o 
  -9   7   1        0.16       32.15     15.05 o 
  -8   7   1       17.93       67.05     16.03 o 
  -7   7   1       10.02       76.71     10.99 o 
  -6   7   1     1338.53     1291.74     20.47 o 
  -5   7   1      151.24      145.07      7.23 o 
  -4   7   1     1590.90     1468.63     52.49 o 
  -3   7   1      737.39      725.02     34.57 o 
  -2   7   1      422.38      492.85     35.27 o 
  -1   7   1      185.15      219.05     49.16 o 
   0   7   1     1913.54     1867.32     45.02 o 
   1   7   1      341.84      311.45     69.24 o 
   2   7   1       33.56       33.21     13.46 o 
   3   7   1        1.29       28.61     22.50 o 
   4   7   1      996.35     1128.97     45.24 o 
   5   7   1       17.24       39.42      5.80 o 
   6   7   1      245.59      253.10     14.94 o 
   7   7   1      160.71      213.99     33.61 o 
   8   7   1      379.77      410.69     14.45 o 
   9   7   1       17.75       72.43     14.73 o 
  10   7   1       71.18       66.81     15.12 o 
  -9   8   1      945.31      939.20     18.50 o 
  -8   8   1      119.26      161.94     20.86 o 
  -7   8   1      149.10      191.13      9.86 o 
  -6   8   1       66.52       79.11      8.44 o 
  -5   8   1      107.78      168.45      7.39 o 
  -4   8   1     1397.98     1475.89     54.22 o 
  -3   8   1       67.59       83.61     16.68 o 
  -2   8   1      949.84     1053.11     31.71 o 
  -1   8   1     7134.32     6683.36    240.98 o 
   0   8   1     1729.11     1771.84     47.10 o 
   1   8   1       41.83       68.72     21.73 o 
   2   8   1      272.67      255.52     20.24 o 
   3   8   1       31.93       52.15     12.22 o 
   4   8   1      155.75      172.52     22.26 o 
   5   8   1       56.89       65.82      8.89 o 
   6   8   1      181.63      199.03      9.41 o 
   7   8   1        1.24       40.74     12.21 o 
   8   8   1       31.51       66.40     13.64 o 
   9   8   1      201.29      189.77     12.42 o 
  -9   9   1     2049.24     1910.69     28.92 o 
  -8   9   1       56.11      113.99     18.68 o 
  -7   9   1      306.01      339.47     11.12 o 
  -6   9   1        1.54       44.22     16.68 o 
  -5   9   1      198.10      229.49     10.68 o 
  -4   9   1      126.57      123.45     13.78 o 
  -3   9   1       76.64       55.73     16.36 o 
  -2   9   1       94.17       83.29     14.33 o 
  -1   9   1      563.99      529.70     29.95 o 
   0   9   1      496.55      549.17     30.85 o 
   1   9   1     4413.45     4239.24     77.98 o 
   2   9   1     3149.85     3260.01     65.04 o 
   3   9   1      484.63      437.79     27.95 o 
   4   9   1      661.51      664.95     24.88 o 
   5   9   1       25.01       62.39      6.76 o 
   6   9   1        3.21       18.93      6.91 o 
   7   9   1        4.46       30.42     10.29 o 
   8   9   1       11.74       32.28      8.33 o 
   9   9   1      944.50      849.63     21.46 o 
  -9  10   1       98.93      122.14     15.61 o 
  -8  10   1      783.74      782.19     24.82 o 
  -7  10   1      496.62      507.53     13.86 o 
  -6  10   1      514.88      527.13     12.76 o 
  -5  10   1        4.24       10.75      6.26 o 
  -4  10   1      204.40      246.13     13.53 o 
  -3  10   1     2013.39     1959.97     60.88 o 
  -2  10   1      396.72      397.89     23.25 o 
  -1  10   1       76.76       97.80     18.45 o 
   0  10   1     1454.48     1524.25     49.99 o 
   1  10   1      765.83      744.05     37.13 o 
   2  10   1        2.21       23.13     19.12 o 
   3  10   1      148.47      172.62     20.36 o 
   4  10   1      563.83      541.78     27.72 o 
   5  10   1      645.79      617.85     13.89 o 
   6  10   1       79.72      105.78      8.92 o 
   7  10   1     1859.68     1798.03     28.57 o 
   8  10   1       17.78       48.46     12.60 o 
   9  10   1     1063.19      953.33     19.14 o 
  -9  11   1      361.93      314.74     15.14 o 
  -8  11   1      963.91      987.78     23.79 o 
  -7  11   1     3180.45     3042.97     34.91 o 
  -6  11   1     1638.68     1604.52     24.84 o 
  -5  11   1       50.77       66.80     12.21 o 
  -4  11   1      727.98      758.43     16.49 o 
  -3  11   1      137.07      161.22     20.85 o 
  -2  11   1      195.79      194.84     18.54 o 
  -1  11   1      377.09      384.30     29.67 o 
   0  11   1     2577.15     2553.97     67.58 o 
   1  11   1      622.06      635.77     36.37 o 
   2  11   1      962.11     1044.37     41.89 o 
   3  11   1      524.89      505.71     31.60 o 
   4  11   1     2517.97     2443.95     62.35 o 
   5  11   1      100.73      121.70     11.94 o 
   6  11   1     2776.69     2697.50     27.57 o 
   7  11   1       60.82       90.74     14.07 o 
   8  11   1      486.05      512.93     16.81 o 
   9  11   1     1522.62     1491.27     34.67 o 
  -9  12   1     1338.54     1307.34     33.17 o 
  -8  12   1       47.04       58.02      9.49 o 
  -7  12   1       96.69      130.41     10.18 o 
  -6  12   1     1589.04     1622.36     25.26 o 
  -5  12   1      397.99      434.11     14.76 o 
  -4  12   1     1070.09     1133.85     20.91 o 
  -3  12   1       28.21       26.42      9.61 o 
  -2  12   1     2312.50     2605.20     59.21 o 
  -1  12   1      238.12      298.38     70.85 o 
   0  12   1      856.87      893.44     62.91 o 
   1  12   1       98.14      139.46     23.51 o 
   2  12   1       60.43       73.62     17.08 o 
   3  12   1        1.95        4.39     13.65 o 
   4  12   1      371.03      437.99     15.67 o 
   5  12   1     1079.31     1057.71     22.96 o 
   6  12   1     6270.83     6153.85     60.91 o 
   7  12   1      894.37      875.44     22.37 o 
   8  12   1     2470.83     2362.98     39.25 o 
   9  12   1      197.48      190.73     11.13 o 
  -9  13   1      396.15      331.75     13.45 o 
  -8  13   1      468.08      430.93     18.84 o 
  -7  13   1       15.50       37.22      7.98 o 
  -6  13   1     1025.50     1052.88     21.47 o 
  -5  13   1      698.81      665.89     16.93 o 
  -4  13   1      392.53      407.86     12.25 o 
  -3  13   1       85.02      100.35      9.57 o 
  -2  13   1     1278.87     1308.88     44.65 o 
  -1  13   1      343.93      404.13     44.76 o 
   0  13   1     1200.17     1318.92     55.14 o 
   1  13   1      246.10      286.14     29.44 o 
   2  13   1     1938.22     2070.59     62.86 o 
   3  13   1       62.46       78.52     10.48 o 
   4  13   1       84.64      121.12     10.07 o 
   5  13   1      340.98      376.85     15.16 o 
   6  13   1      108.12      134.37     13.09 o 
   7  13   1      651.12      681.53     18.57 o 
   8  13   1       45.24       64.54     27.92 o 
   9  13   1      280.38      305.11     22.99 o 
  -9  14   1       57.39       41.50     13.86 o 
  -8  14   1       49.73       48.57      9.61 o 
  -7  14   1      301.92      331.86     14.31 o 
  -6  14   1     1177.55     1188.76     25.34 o 
  -5  14   1      187.86      189.08     12.77 o 
  -4  14   1      131.03      116.97      9.62 o 
  -3  14   1      891.06      979.37     21.67 o 
  -2  14   1     1284.46     1266.97     26.40 o 
  -1  14   1     1128.99     1218.14     55.20 o 
   0  14   1     5965.44     6536.14    138.80 o 
   1  14   1       11.27       21.08     16.93 o 
   2  14   1     1305.96     1321.01     30.82 o 
   3  14   1       80.77       66.49      8.16 o 
   4  14   1      546.03      532.46     23.10 o 
   5  14   1       78.91       95.43     29.03 o 
   6  14   1     1424.38     1344.52     24.08 o 
   7  14   1      180.60      201.97     20.57 o 
   8  14   1       60.68       67.47     17.92 o 
   9  14   1       57.09       66.88     15.40 o 
  -8  15   1       14.03       22.00      6.43 o 
  -7  15   1       29.25       36.22      7.45 o 
  -6  15   1     2583.72     2537.99     29.83 o 
  -5  15   1      673.27      697.53     20.77 o 
  -4  15   1      931.46      884.51     24.75 o 
  -3  15   1      386.15      323.20     13.63 o 
  -2  15   1      188.38      191.83      9.38 o 
  -1  15   1     2000.98     2186.11     37.57 o 
   0  15   1     2835.75     3089.98     41.74 o 
   1  15   1      887.57      922.66     21.43 o 
   2  15   1     2652.25     2602.89     59.03 o 
   3  15   1      474.50      499.97     17.32 o 
   4  15   1      434.90      394.64     21.19 o 
   5  15   1      635.62      639.82     23.17 o 
   6  15   1     1489.05     1443.29     24.82 o 
   7  15   1      131.00      135.96     11.74 o 
   8  15   1       51.84       59.31      9.03 o 
  -8  16   1      419.25      447.51     16.15 o 
  -7  16   1      794.51      802.54     19.73 o 
  -6  16   1       14.74       13.81      8.10 o 
  -5  16   1     1012.91      999.00     24.22 o 
  -4  16   1      196.47      208.50     16.83 o 
  -3  16   1       33.66       40.63     18.09 o 
  -2  16   1     2030.53     2096.02     28.12 o 
  -1  16   1      592.56      626.84     18.77 o 
   0  16   1     1159.19     1192.03     29.55 o 
   1  16   1     2207.54     2379.96     35.25 o 
   2  16   1      235.70      262.35     13.28 o 
   3  16   1      334.62      303.51     14.84 o 
   4  16   1       36.02        7.19     15.56 o 
   5  16   1      475.65      468.84     21.77 o 
   6  16   1     2749.84     2679.73     41.71 o 
   7  16   1       12.65       22.10      8.56 o 
   8  16   1       44.01       47.29     11.87 o 
  -8  17   1      116.24       88.97     10.96 o 
  -7  17   1      148.30      164.91     10.41 o 
  -6  17   1      451.62      487.72     19.49 o 
  -5  17   1     2466.89     2467.28     58.08 o 
  -4  17   1      994.36     1022.84     27.16 o 
  -3  17   1      706.36      668.45     21.08 o 
  -2  17   1       55.86       57.92      7.86 o 
  -1  17   1      876.77      876.43     32.40 o 
   0  17   1       88.04       79.43     11.54 o 
   1  17   1      238.49      273.27     14.00 o 
   2  17   1      275.46      285.98     14.48 o 
   3  17   1      201.69      226.40     13.92 o 
   4  17   1      577.41      600.46     34.23 o 
   5  17   1        0.14       10.04     10.80 o 
   6  17   1      443.74      463.50     16.32 o 
   7  17   1        4.12       14.94      8.64 o 
   8  17   1      669.07      661.87     22.89 o 
  -8  18   1      195.28      201.01     19.43 o 
  -7  18   1      119.62      119.19      8.81 o 
  -6  18   1        0.95       -0.13      8.36 o 
  -5  18   1      961.24      993.77     28.59 o 
  -4  18   1      303.53      345.09     18.09 o 
  -3  18   1        0.94        8.67      7.91 o 
  -2  18   1        1.17       11.80      7.42 o 
  -1  18   1       15.92       30.47     10.68 o 
   0  18   1      307.88      312.62     15.53 o 
   1  18   1      175.36      184.93     13.05 o 
   2  18   1        1.31       24.28      8.89 o 
   3  18   1     1464.28     1445.51     31.78 o 
   4  18   1      624.62      667.21     42.18 o 
   5  18   1     2622.39     2606.83     44.59 o 
   6  18   1       93.69      118.26      9.90 o 
   7  18   1       75.02       93.35      9.71 o 
   8  18   1       30.35       38.99     18.22 o 
  -7  19   1        0.40        2.82     10.56 o 
  -6  19   1      397.24      383.75     14.68 o 
  -5  19   1      795.28      806.86     25.51 o 
  -4  19   1      124.61      118.21     13.60 o 
  -3  19   1      144.69      150.45     14.98 o 
  -2  19   1       59.24       68.18      9.80 o 
  -1  19   1       84.78       81.30      9.29 o 
   0  19   1     1287.01     1336.84     30.02 o 
   1  19   1      124.78      146.29     16.93 o 
   2  19   1      180.07      179.97     12.81 o 
   3  19   1      338.50      394.16     17.93 o 
   4  19   1        4.89       15.55     12.11 o 
   5  19   1      686.67      699.84     20.98 o 
   6  19   1      107.47      112.20      9.29 o 
   7  19   1       21.40       39.91      7.78 o 
  -7  20   1       33.32       48.43     11.61 o 
  -6  20   1      117.13      120.85      9.61 o 
  -5  20   1      108.30      117.19     11.64 o 
  -4  20   1      143.04      166.11     15.06 o 
  -3  20   1      254.35      271.44     16.42 o 
  -2  20   1       78.79       81.48     10.37 o 
  -1  20   1       15.63       24.40      7.90 o 
   0  20   1     1105.26     1154.77     28.77 o 
   1  20   1       29.75       10.25     14.27 o 
   2  20   1      124.87      129.08     12.12 o 
   3  20   1       85.68      123.95     12.55 o 
   4  20   1      390.68      488.81     36.30 o 
   5  20   1      136.10      158.74     17.45 o 
   6  20   1      414.05      402.82     15.46 o 
   7  20   1       89.76      101.55      8.06 o 
  -7  21   1       60.30       91.87     26.65 o 
  -6  21   1      349.58      312.19     24.55 o 
  -5  21   1     1341.45     1305.83     25.01 o 
  -4  21   1       32.75       35.77     13.14 o 
  -3  21   1       99.38      127.43     25.88 o 
  -2  21   1      161.21      172.76     13.96 o 
  -1  21   1       46.26       33.72      9.23 o 
   0  21   1      310.31      306.93     16.17 o 
   1  21   1       21.98       20.25     12.76 o 
   2  21   1      142.48      160.10     13.41 o 
   3  21   1       27.64       54.82     15.26 o 
   4  21   1      847.64      867.88     45.85 o 
   5  21   1       25.46       27.51     12.09 o 
   6  21   1       51.72       64.37      8.32 o 
   7  21   1       56.12       80.91     28.28 o 
  -6  22   1       77.04      107.16     24.60 o 
  -5  22   1      112.83      125.79      9.77 o 
  -4  22   1     3346.44     3457.71     67.03 o 
  -3  22   1       82.52       80.37     20.13 o 
  -2  22   1      796.89      719.91     31.92 o 
  -1  22   1       13.10       33.09     10.00 o 
   0  22   1        4.53        6.11      9.77 o 
   1  22   1       38.68       60.13     11.60 o 
   2  22   1      143.83      175.48     14.76 o 
   3  22   1      173.26      157.04     13.49 o 
   4  22   1      668.31      741.14     30.80 o 
   5  22   1      482.30      468.55     19.75 o 
   6  22   1       73.36       75.02      9.02 o 
  -6  23   1      217.55      256.05     15.81 o 
  -5  23   1        7.71        6.86      5.89 o 
  -4  23   1      618.83      673.48     30.68 o 
  -3  23   1        0.14        4.33     10.29 o 
  -2  23   1        3.72        2.66     11.88 o 
  -1  23   1      326.09      335.22     22.41 o 
   0  23   1      136.36      132.03     14.17 o 
   1  23   1       49.93       57.23     11.55 o 
   2  23   1      660.25      533.02     18.95 o 
   3  23   1      435.14      430.37     33.39 o 
   4  23   1     1590.52     1686.09     64.90 o 
   5  23   1       88.61       90.39     11.66 o 
   6  23   1       92.19      104.26     11.55 o 
  -6  24   1       66.11       70.24     15.07 o 
  -5  24   1       86.10       73.29      7.79 o 
  -4  24   1       42.21       41.76     12.38 o 
  -3  24   1      338.90      348.12     19.17 o 
  -2  24   1      185.39      179.90     15.33 o 
  -1  24   1      142.76      125.44     15.43 o 
   0  24   1        0.00        7.16     10.59 o 
   1  24   1      111.08      108.81     13.00 o 
   2  24   1      109.62      103.21     10.22 o 
   3  24   1      364.20      338.69     28.98 o 
   4  24   1       13.24        7.21     16.52 o 
   5  24   1       36.50       44.74      8.61 o 
   6  24   1      148.50      148.14     16.71 o 
  -5  25   1       30.72       25.56      8.43 o 
  -4  25   1      415.52      418.64     17.75 o 
  -3  25   1      247.55      275.32     20.28 o 
  -2  25   1       51.35       57.95     10.96 o 
  -1  25   1        1.86        1.46      8.33 o 
   0  25   1      566.35      501.62     21.92 o 
   1  25   1      129.14      128.86     12.92 o 
   2  25   1       25.48       22.74      8.16 o 
   3  25   1        4.84       20.48     12.12 o 
   4  25   1      313.55      373.51     17.23 o 
   5  25   1        2.02       19.61      9.00 o 
  -4  26   1      551.12      628.46     16.31 o 
  -3  26   1      430.17      479.38     22.63 o 
  -2  26   1       27.89       42.50     12.30 o 
  -1  26   1      170.65      162.80     13.09 o 
   0  26   1     1078.81     1006.66     34.77 o 
   1  26   1       98.72       99.40     12.24 o 
   2  26   1       17.17        5.96     19.49 o 
   3  26   1       12.52       13.00      9.90 o 
   4  26   1      454.69      454.45     19.37 o 
  -4  27   1      370.03      374.27     23.20 o 
  -3  27   1      281.62      303.23     42.70 o 
  -2  27   1        3.45        8.11     16.00 o 
  -1  27   1      620.94      570.93     21.26 o 
   0  27   1       22.84       21.52      9.10 o 
   1  27   1        0.03        5.65      7.68 o 
   2  27   1       77.07       87.71     21.24 o 
   3  27   1      650.84      695.27     23.96 o 
   4  27   1      469.55      543.02     25.75 o 
  -3  28   1      402.79      404.97     17.60 o 
  -2  28   1       90.67      105.83     11.83 o 
  -1  28   1       30.43       30.96     11.02 o 
   0  28   1      387.50      381.06     16.44 o 
   1  28   1      181.07      162.23     11.21 o 
   2  28   1      227.07      266.98     25.81 o 
   3  28   1      252.29      277.37     34.97 o 
  -2  29   1       79.11       45.83     14.62 o 
  -1  29   1      108.96      104.67     18.00 o 
   0  29   1      225.01      183.11     18.03 o 
   1  29   1        0.99        7.87     12.83 o 
   2  29   1        0.24       -3.76     11.29 o 
 -10   0   2       47.88       84.29     46.25 o 
  -8   0   2       17.78       58.38     42.43 o 
  -6   0   2     6409.34     6740.31     87.06 o 
  -4   0   2     1203.24     1365.10     53.78 o 
  -2   0   2     1464.92     1231.99     42.15 o 
   0   0   2       27.52       36.56      3.62 o 
   2   0   2     4310.50     3734.50     78.98 o 
   4   0   2     1436.89     1622.58     52.76 o 
   6   0   2     8347.41     8788.26    160.60 o 
   8   0   2        0.66       -0.31     12.60 o 
  10   0   2        2.26       22.53     12.67 o 
 -10   1   2       81.62      128.53     11.68 o 
  -9   1   2      210.48      240.08     13.25 o 
  -8   1   2      804.97      756.68     19.39 o 
  -7   1   2      328.31      352.91     20.96 o 
  -6   1   2       80.36      125.34      8.67 o 
  -5   1   2     1815.46     1846.24     42.96 o 
  -4   1   2     2823.55     3013.60     42.89 o 
  -3   1   2      929.71      877.11     20.52 o 
  -2   1   2     2436.31     2348.08     76.98 o 
  -1   1   2      340.06      324.68     10.36 o 
   0   1   2     1833.65     1742.51     32.86 o 
   1   1   2      154.69      157.52     10.63 o 
   2   1   2     1822.65     1858.45     40.10 o 
   3   1   2     1901.32     1828.53     39.52 o 
   4   1   2     3178.93     3380.37     68.60 o 
   5   1   2     2848.95     3045.88     45.28 o 
   6   1   2      350.24      442.97     13.64 o 
   7   1   2      303.10      272.73     14.62 o 
   8   1   2      922.89      878.51     24.18 o 
   9   1   2       36.75      128.33     14.73 o 
  10   1   2      108.56      121.22      9.78 o 
 -10   2   2       46.59      115.43     11.11 o 
  -9   2   2       89.31      111.41     12.45 o 
  -8   2   2      364.06      366.95     17.77 o 
  -7   2   2     1006.88     1026.43     21.85 o 
  -6   2   2       77.62       88.82      9.01 o 
  -5   2   2     3767.78     3883.26     41.48 o 
  -4   2   2      303.14      425.53     20.73 o 
  -3   2   2      518.37      515.29     23.95 o 
  -2   2   2     3215.71     2964.54     52.42 o 
  -1   2   2     8145.42     7520.42     41.87 o 
   0   2   2       39.36       52.95      7.60 o 
   1   2   2     6521.35     6063.91     82.37 o 
   2   2   2     2067.75     1910.70     42.15 o 
   3   2   2       70.74       96.63     12.80 o 
   4   2   2      536.20      613.80     41.01 o 
   5   2   2     4093.54     4228.21     72.57 o 
   6   2   2       56.58       71.33      8.88 o 
   7   2   2     1221.14     1227.72     26.80 o 
   8   2   2     1018.44      980.44     22.09 o 
   9   2   2      137.28      235.84     19.84 o 
  10   2   2       32.53       50.50      8.47 o 
 -10   3   2       64.13      119.93      9.63 o 
  -9   3   2        8.18       38.47     13.72 o 
  -8   3   2      136.17      187.06     38.80 o 
  -7   3   2     1034.27      982.82     21.58 o 
  -6   3   2       11.94       38.57      9.84 o 
  -5   3   2       17.24       46.13      8.12 o 
  -4   3   2       65.57       60.44     12.67 o 
  -3   3   2       11.78       23.08     19.74 o 
  -2   3   2    34485.65    33055.78    686.70 o 
  -1   3   2     2370.59     2401.98     56.91 o 
   0   3   2      625.96      654.38     17.07 o 
   1   3   2      175.50      248.37     18.34 o 
   2   3   2    37784.58    36532.93    259.14 o 
   3   3   2       60.12      118.10     20.91 o 
   4   3   2       10.72       57.17     13.19 o 
   5   3   2       26.00       37.42      8.07 o 
   6   3   2        6.01       14.96      8.21 o 
   7   3   2     1314.81     1265.93     26.26 o 
   8   3   2      336.20      342.86     27.44 o 
   9   3   2       32.97      132.55     14.84 o 
  10   3   2      226.32      264.19     14.07 o 
 -10   4   2      109.57      157.20     11.65 o 
  -9   4   2      358.15      369.56     13.49 o 
  -8   4   2     1112.93     1126.96     23.46 o 
  -7   4   2     1944.09     1922.12     33.19 o 
  -6   4   2      316.31      355.23     10.51 o 
  -5   4   2      472.29      463.30     10.50 o 
  -4   4   2      222.27      179.72     15.95 o 
  -3   4   2      834.72      751.89     30.19 o 
  -2   4   2     3411.56     3308.42    135.86 o 
  -1   4   2    54720.59    49772.70    230.87 o 
   0   4   2        4.30       21.99     15.62 o 
   1   4   2    58320.18    54578.03    158.01 o 
   2   4   2      692.57      673.47     22.72 o 
   3   4   2      451.15      374.18     34.13 o 
   4   4   2       95.17      103.48     17.41 o 
   5   4   2      443.56      453.52     13.81 o 
   6   4   2      301.03      352.30     11.79 o 
   7   4   2     1306.29     1288.48     26.67 o 
   8   4   2     1099.46     1112.68     25.74 o 
   9   4   2      415.82      437.18     15.47 o 
  10   4   2      176.83      194.96     13.98 o 
 -10   5   2      342.35      374.79     19.71 o 
  -9   5   2        2.60       40.35     21.09 o 
  -8   5   2        3.29       41.68     22.37 o 
  -7   5   2     1138.97     1119.10     29.66 o 
  -6   5   2       81.23      110.38      8.91 o 
  -5   5   2     2692.62     2844.16     35.56 o 
  -4   5   2      839.15      926.07     39.27 o 
  -3   5   2     3998.88     3983.11     77.20 o 
  -2   5   2      584.12      616.67     35.92 o 
  -1   5   2    20221.58    18862.48    123.60 o 
   0   5   2    32252.81    29100.94    206.79 o 
   1   5   2    20430.63    19622.74    127.72 o 
   2   5   2      674.71      725.42     33.35 o 
   3   5   2     3664.69     3713.10     65.11 o 
   4   5   2      774.00      904.37     60.49 o 
   5   5   2     3096.22     3169.46     38.79 o 
   6   5   2      279.96      301.70     10.45 o 
   7   5   2     1242.49     1155.49     25.38 o 
   8   5   2      126.24      203.74     18.76 o 
   9   5   2      125.92      154.33     10.68 o 
  10   5   2        8.16       36.42     16.99 o 
 -10   6   2      176.65      197.38     28.18 o 
  -9   6   2     1381.07     1409.41     23.31 o 
  -8   6   2      394.35      392.95     17.78 o 
  -7   6   2        0.03       52.13     18.47 o 
  -6   6   2      313.87      301.54      9.29 o 
  -5   6   2        0.04       18.24      5.50 o 
  -4   6   2      444.30      511.32     46.34 o 
  -3   6   2     2819.36     3004.71     64.64 o 
  -2   6   2      889.13      852.63     32.14 o 
  -1   6   2     1771.24     1697.47     31.97 o 
   0   6   2       33.33       35.95     20.65 o 
   1   6   2     1154.31     1161.07     35.11 o 
   2   6   2        0.28       24.61     15.56 o 
   3   6   2     3009.75     3361.32     99.32 o 
   4   6   2      843.94     1069.28     67.91 o 
   5   6   2      204.47      212.50      8.33 o 
   6   6   2      433.72      432.23     11.47 o 
   7   6   2        9.49       34.53     17.80 o 
   8   6   2      506.38      498.75     18.23 o 
   9   6   2     2023.03     1908.28     31.17 o 
  10   6   2       52.41       78.16     16.69 o 
 -10   7   2     1583.79     1480.05     42.93 o 
  -9   7   2      629.60      642.72     20.00 o 
  -8   7   2     1028.33     1016.39     24.87 o 
  -7   7   2       76.13      140.08     16.98 o 
  -6   7   2      249.56      277.56     14.86 o 
  -5   7   2     1005.17      954.91     14.84 o 
  -4   7   2      408.76      397.29     28.72 o 
  -3   7   2     6741.35     6920.13    156.43 o 
  -2   7   2    13154.63    13384.91    217.23 o 
  -1   7   2     1320.95     1357.49     31.27 o 
   0   7   2     1369.24     1458.94     57.47 o 
   1   7   2     1247.99     1307.76     39.93 o 
   2   7   2    12007.78    11896.26    103.84 o 
   3   7   2     5166.36     5329.58     81.53 o 
   4   7   2      143.87      180.74     33.24 o 
   5   7   2      814.89      770.59     13.32 o 
   6   7   2      116.20      135.09      9.47 o 
   7   7   2       58.52       77.89     15.48 o 
   8   7   2      598.05      628.50     19.82 o 
   9   7   2      430.07      509.20     16.03 o 
  -9   8   2      105.63      114.17     14.36 o 
  -8   8   2     3288.93     3333.37     42.49 o 
  -7   8   2      138.68      163.36     16.97 o 
  -6   8   2      137.52      179.51      8.41 o 
  -5   8   2      934.75      914.74     15.24 o 
  -4   8   2      945.82      993.27     44.83 o 
  -3   8   2      106.22       70.12     16.55 o 
  -2   8   2     2675.40     2714.31     49.87 o 
  -1   8   2      823.64      899.52     28.06 o 
   0   8   2       18.25       22.98     22.69 o 
   1   8   2      928.46     1045.73     93.06 o 
   2   8   2     2691.25     2724.24     53.03 o 
   3   8   2      741.75      740.76     31.92 o 
   4   8   2       14.09       16.60     24.63 o 
   5   8   2     1107.60     1045.70     16.70 o 
   6   8   2      118.51      150.71      8.03 o 
   7   8   2      502.37      527.83     16.18 o 
   8   8   2     1192.81     1184.74     22.70 o 
   9   8   2      379.40      354.26     17.08 o 
  -9   9   2        0.17        4.11      9.03 o 
  -8   9   2      460.75      521.29     18.48 o 
  -7   9   2      345.13      347.73     12.09 o 
  -6   9   2      285.84      300.63     10.41 o 
  -5   9   2      111.80       98.93      8.61 o 
  -4   9   2      482.78      521.67     17.64 o 
  -3   9   2      792.59      718.05     37.61 o 
  -2   9   2       66.78       77.26     17.51 o 
  -1   9   2       61.12       60.57     12.91 o 
   0   9   2     1708.49     1996.95     76.72 o 
   1   9   2       35.51       61.96     27.13 o 
   2   9   2        4.25        8.81     10.23 o 
   3   9   2      830.52      841.83     52.10 o 
   4   9   2      218.30      244.29     20.37 o 
   5   9   2      102.93      106.55     12.40 o 
   6   9   2      507.33      520.51     14.88 o 
   7   9   2      476.85      440.48     14.14 o 
   8   9   2       62.94      101.06     13.12 o 
   9   9   2        3.09       19.03     16.86 o 
  -9  10   2       66.71       89.78     14.50 o 
  -8  10   2      427.66      435.60     15.56 o 
  -7  10   2       90.28      101.31      8.63 o 
  -6  10   2       90.80      119.09     10.84 o 
  -5  10   2      267.07      334.74     11.64 o 
  -4  10   2     2695.24     2726.96     39.09 o 
  -3  10   2      412.61      462.87     31.88 o 
  -2  10   2        1.00       12.10     11.74 o 
  -1  10   2    10583.76    10406.75    144.30 o 
   0  10   2       82.60       98.48     21.59 o 
   1  10   2     9980.55    10017.72    127.40 o 
   2  10   2       92.56       73.95     23.51 o 
   3  10   2      942.58     1061.29     72.13 o 
   4  10   2      892.45      853.91     34.70 o 
   5  10   2      802.76      858.25     15.96 o 
   6  10   2      392.97      391.44     16.48 o 
   7  10   2       88.50      133.57     19.57 o 
   8  10   2        1.25       28.02      8.91 o 
   9  10   2        2.54       52.85      9.99 o 
  -9  11   2      190.49      173.08     12.53 o 
  -8  11   2     1162.78     1237.31     26.16 o 
  -7  11   2     2123.37     2067.70     29.31 o 
  -6  11   2        0.02       15.23      6.11 o 
  -5  11   2     1474.30     1425.56     21.58 o 
  -4  11   2     1061.35     1170.41     18.41 o 
  -3  11   2      221.66      167.71     22.78 o 
  -2  11   2     2002.98     2185.14     56.19 o 
  -1  11   2     1249.94     1228.56     47.74 o 
   0  11   2     4947.45     4858.49     91.36 o 
   1  11   2      995.76     1057.32     46.09 o 
   2  11   2     1997.77     2314.78     57.38 o 
   3  11   2      268.73      200.76     36.79 o 
   4  11   2     1091.45     1183.14     29.65 o 
   5  11   2     1106.02     1058.73     20.01 o 
   6  11   2      617.80      637.12     15.21 o 
   7  11   2     1916.57     1855.67     29.21 o 
   8  11   2     2037.15     2024.02     60.05 o 
   9  11   2      299.31      336.68     14.46 o 
  -9  12   2       90.87       77.91      9.88 o 
  -8  12   2     1020.84     1029.67     27.67 o 
  -7  12   2      161.91      180.33     10.29 o 
  -6  12   2      229.57      269.15     14.53 o 
  -5  12   2       17.94       55.74      9.15 o 
  -4  12   2     3177.08     2967.98     33.00 o 
  -3  12   2      198.66      184.15     13.65 o 
  -2  12   2      855.02      860.33     35.83 o 
  -1  12   2      146.00      156.18     39.00 o 
   0  12   2      105.68      118.54     36.64 o 
   1  12   2        4.42        2.43     15.94 o 
   2  12   2     1876.47     2044.69     99.12 o 
   3  12   2      209.80      196.84     18.30 o 
   4  12   2     1646.93     1544.33     34.50 o 
   5  12   2       15.93       28.23      9.87 o 
   6  12   2       58.68       93.98     15.42 o 
   7  12   2      292.87      305.40     15.29 o 
   8  12   2     1328.09     1291.76     28.99 o 
   9  12   2       55.46       43.41      7.30 o 
  -9  13   2      326.12      290.31     12.88 o 
  -8  13   2      185.12      189.50     20.85 o 
  -7  13   2       34.34       51.57      9.07 o 
  -6  13   2        1.97       28.72      9.45 o 
  -5  13   2     2291.77     2218.82     28.53 o 
  -4  13   2       15.38        9.89      6.96 o 
  -3  13   2     1087.25      994.02     21.31 o 
  -2  13   2      256.62      214.45     29.33 o 
  -1  13   2     2902.03     3164.56     83.38 o 
   0  13   2     3537.62     3717.60     89.05 o 
   1  13   2     2830.12     3111.43     90.33 o 
   2  13   2      245.71      212.29     18.71 o 
   3  13   2     1241.52     1152.06     24.31 o 
   4  13   2       73.03       66.43     11.25 o 
   5  13   2     3058.65     3081.68     46.59 o 
   6  13   2      607.90      588.58     21.08 o 
   7  13   2        9.18       32.07      9.87 o 
   8  13   2        3.32       21.66     16.98 o 
   9  13   2      165.58      179.83     13.57 o 
  -9  14   2      247.31      277.24     21.86 o 
  -8  14   2      614.27      619.12     17.41 o 
  -7  14   2      101.12      115.63      9.79 o 
  -6  14   2      124.67      146.67      9.71 o 
  -5  14   2      254.56      289.20     13.24 o 
  -4  14   2      212.80      202.15     14.16 o 
  -3  14   2       77.33       84.37      9.98 o 
  -2  14   2        0.55       10.34      7.27 o 
  -1  14   2        1.85       14.95     10.31 o 
   0  14   2        1.01       19.60     23.20 o 
   1  14   2        0.85       -2.47     11.04 o 
   2  14   2       17.39       14.63      7.60 o 
   3  14   2       52.53       64.70     10.60 o 
   4  14   2      545.59      480.90     29.07 o 
   5  14   2      679.52      664.11     23.82 o 
   6  14   2      181.29      185.60     14.09 o 
   7  14   2      369.86      390.32     17.29 o 
   8  14   2     1185.05     1094.11     26.38 o 
   9  14   2        1.60        8.55     11.70 o 
  -8  15   2      108.05       84.34      9.94 o 
  -7  15   2       20.88       33.85      8.73 o 
  -6  15   2     5245.14     5120.51     41.70 o 
  -5  15   2     1021.73      967.45     25.03 o 
  -4  15   2       19.08       29.30      7.99 o 
  -3  15   2     1787.91     1725.16     29.53 o 
  -2  15   2       94.36       88.81      8.35 o 
  -1  15   2     3491.86     3584.27    119.68 o 
   0  15   2      131.84      126.33      9.27 o 
   1  15   2     2105.76     2190.23     32.50 o 
   2  15   2      211.31      207.24     14.86 o 
   3  15   2     1532.77     1546.13     29.52 o 
   4  15   2        0.34       16.56      8.98 o 
   5  15   2      470.65      434.67     20.34 o 
   6  15   2     5135.27     4946.92     80.76 o 
   7  15   2       88.99      105.15     10.01 o 
   8  15   2        0.03       12.66      9.29 o 
  -8  16   2       35.77       35.42      9.43 o 
  -7  16   2      237.82      217.46     10.64 o 
  -6  16   2      122.16      123.03     11.36 o 
  -5  16   2      811.41      808.49     23.35 o 
  -4  16   2     6839.31     6907.00     58.94 o 
  -3  16   2     2168.35     2074.36     45.60 o 
  -2  16   2       13.12       21.30      7.10 o 
  -1  16   2      549.43      571.65     17.48 o 
   0  16   2       56.74       70.46      8.26 o 
   1  16   2      446.27      519.84     18.66 o 
   2  16   2       11.41       22.64      6.90 o 
   3  16   2     2414.82     2369.65     46.90 o 
   4  16   2     5764.79     5783.29     69.97 o 
   5  16   2      779.99      790.08     27.18 o 
   6  16   2        3.76       17.56      8.26 o 
   7  16   2      237.66      234.91     13.41 o 
   8  16   2        8.91       25.65     13.47 o 
  -8  17   2       44.93       33.68      8.66 o 
  -7  17   2      167.70      151.26     11.48 o 
  -6  17   2      236.22      246.58     13.73 o 
  -5  17   2      352.15      359.24     14.80 o 
  -4  17   2       13.67       31.56      8.46 o 
  -3  17   2     2948.85     2716.28     51.17 o 
  -2  17   2       73.46       93.97      8.72 o 
  -1  17   2      127.95      137.28     10.84 o 
   0  17   2      293.58      292.46     14.11 o 
   1  17   2       26.79       35.82      9.67 o 
   2  17   2      383.61      428.90     17.12 o 
   3  17   2     2825.33     2594.28     41.51 o 
   4  17   2       23.60       32.28     11.36 o 
   5  17   2      594.41      577.66     20.51 o 
   6  17   2      140.13      163.23     11.42 o 
   7  17   2       41.76       46.06      8.52 o 
   8  17   2       32.06       47.71     18.67 o 
  -8  18   2       30.51       26.16      8.98 o 
  -7  18   2       19.92       20.29      8.94 o 
  -6  18   2      111.00      120.29     10.65 o 
  -5  18   2      337.63      367.05     13.90 o 
  -4  18   2       46.31       55.98      9.65 o 
  -3  18   2      420.31      435.44     24.55 o 
  -2  18   2       80.83      105.65      9.57 o 
  -1  18   2       82.38      117.13     10.59 o 
   0  18   2        0.08        7.63      7.75 o 
   1  18   2      103.44      136.31     13.89 o 
   2  18   2       40.78       78.97     12.98 o 
   3  18   2      982.76      983.55     26.64 o 
   4  18   2       60.94      101.13     13.96 o 
   5  18   2      382.50      382.06     21.89 o 
   6  18   2       90.46      100.08      9.71 o 
   7  18   2      122.34      145.09     10.37 o 
   8  18   2       17.02       19.40      7.36 o 
  -7  19   2       53.99       72.38      9.60 o 
  -6  19   2       53.19       53.43      8.60 o 
  -5  19   2      138.48      148.79      9.80 o 
  -4  19   2        0.52       11.51     10.16 o 
  -3  19   2      240.63      250.82     19.99 o 
  -2  19   2      791.68      786.19     24.98 o 
  -1  19   2        2.10       -8.26     12.11 o 
   0  19   2      490.70      561.69     20.18 o 
   1  19   2       41.82       35.02     10.97 o 
   2  19   2      538.74      592.38     20.88 o 
   3  19   2      918.25      912.45     27.73 o 
   4  19   2       20.34       44.55     11.75 o 
   5  19   2       13.07       19.19      8.57 o 
   6  19   2       16.69       21.24      7.27 o 
   7  19   2       12.39       20.76      6.44 o 
  -7  20   2        0.22       -6.53      6.53 o 
  -6  20   2       55.46       63.98      9.18 o 
  -5  20   2       41.21       51.92     10.29 o 
  -4  20   2       34.94       44.37     11.49 o 
  -3  20   2        0.25        8.57     10.04 o 
  -2  20   2      206.00      179.06     17.05 o 
  -1  20   2       29.53       30.66      8.94 o 
   0  20   2        0.42      -16.18     16.18 o 
   1  20   2       10.00       21.31     12.14 o 
   2  20   2      382.23      347.63     17.66 o 
   3  20   2        0.21       15.34      8.94 o 
   4  20   2       27.78       42.80     10.61 o 
   5  20   2      113.50      121.75     13.40 o 
   6  20   2       57.28       66.67      7.62 o 
   7  20   2        0.36       10.02      5.74 o 
  -7  21   2      195.14      211.62     13.57 o 
  -6  21   2       34.12       30.21      9.71 o 
  -5  21   2        7.95       17.84      7.68 o 
  -4  21   2      311.02      305.93     18.99 o 
  -3  21   2       94.78      103.50     27.84 o 
  -2  21   2       63.44       76.19     14.76 o 
  -1  21   2      243.85      273.04     15.07 o 
   0  21   2     2137.71     2245.35     54.08 o 
   1  21   2      449.38      463.29     27.16 o 
   2  21   2        1.49        6.86     10.20 o 
   3  21   2      169.97      189.44     16.61 o 
   4  21   2      132.07      132.56     12.27 o 
   5  21   2        0.13       10.72     11.31 o 
   6  21   2       47.33       58.45      8.22 o 
   7  21   2      131.00      121.46     15.94 o 
  -6  22   2       10.59       24.85      9.07 o 
  -5  22   2      118.61      114.19     10.37 o 
  -4  22   2      178.31      207.26     20.57 o 
  -3  22   2      232.14      223.76     17.59 o 
  -2  22   2        0.44        8.58     13.55 o 
  -1  22   2      119.07      151.47     17.19 o 
   0  22   2        0.71       12.65     10.11 o 
   1  22   2      166.53      164.69     19.15 o 
   2  22   2       38.91       19.50     10.83 o 
   3  22   2       85.23       90.40     12.53 o 
   4  22   2        0.21       28.00     10.05 o 
   5  22   2      179.71      171.02     16.11 o 
   6  22   2      227.50      251.17     11.35 o 
  -6  23   2      357.95      386.27     18.45 o 
  -5  23   2      675.77      709.48     16.75 o 
  -4  23   2       25.95       38.46      9.97 o 
  -3  23   2      119.84      103.69     13.51 o 
  -2  23   2       24.83       29.29     11.41 o 
  -1  23   2       98.33      122.92     15.49 o 
   0  23   2       18.17       17.11     10.00 o 
   1  23   2      101.42      117.33     12.02 o 
   2  23   2        0.71        3.10      7.84 o 
   3  23   2      328.33      290.05     29.34 o 
   4  23   2        1.47       15.02     16.71 o 
   5  23   2      202.70      238.32     13.79 o 
   6  23   2      112.48      130.15     12.16 o 
  -6  24   2      174.12      149.64     19.04 o 
  -5  24   2      162.63      168.29      8.58 o 
  -4  24   2       85.66      106.56      9.89 o 
  -3  24   2      786.52      810.82     33.58 o 
  -2  24   2      247.39      239.86     16.93 o 
  -1  24   2        3.53        6.20      8.94 o 
   0  24   2        0.58        3.30      7.36 o 
   1  24   2        0.29        1.53      8.55 o 
   2  24   2      133.54      134.94     12.71 o 
   3  24   2      934.52      951.89     45.46 o 
   4  24   2      707.08      783.87     42.77 o 
   5  24   2      256.02      295.08     18.95 o 
  -5  25   2      494.27      548.49     20.83 o 
  -4  25   2     1635.44     1543.01     31.18 o 
  -3  25   2      883.98      864.40     25.93 o 
  -2  25   2       49.87       59.19     14.78 o 
  -1  25   2      351.51      301.79     18.45 o 
   0  25   2       22.55       16.01      9.73 o 
   1  25   2      207.68      176.41     12.47 o 
   2  25   2        0.00        5.01      8.86 o 
   3  25   2      994.99      944.92     43.04 o 
   4  25   2      783.15      753.71     22.73 o 
   5  25   2      808.37      855.88     20.62 o 
  -4  26   2      543.77      572.28     17.87 o 
  -3  26   2       80.64       70.48     12.18 o 
  -2  26   2      283.06      232.89     14.97 o 
  -1  26   2       43.97       38.01      9.59 o 
   0  26   2        7.51        7.24     11.26 o 
   1  26   2       85.65       81.65     13.04 o 
   2  26   2      523.30      488.03     20.84 o 
   3  26   2       36.35       35.53     11.41 o 
   4  26   2      367.05      407.35     15.71 o 
  -4  27   2        9.24       35.45     10.39 o 
  -3  27   2        3.39       18.43      8.56 o 
  -2  27   2      199.62      209.14     13.69 o 
  -1  27   2      471.12      455.16     18.17 o 
   0  27   2      633.51      602.71     26.39 o 
   1  27   2      422.42      372.99     19.74 o 
   2  27   2       16.64       27.67     17.85 o 
   3  27   2       15.63       21.40      8.78 o 
   4  27   2      214.03      220.47     19.77 o 
  -3  28   2       52.13       37.05     13.58 o 
  -2  28   2        3.54       11.18      7.81 o 
  -1  28   2        1.05       11.92      7.34 o 
   0  28   2        0.60       10.46      7.37 o 
   1  28   2        1.56        0.73      6.14 o 
   2  28   2       64.60       74.79     15.75 o 
   3  28   2       10.92        8.19      7.47 o 
  -1  29   2      469.90      479.33     29.79 o 
   0  29   2      170.70      191.39     14.10 o 
   1  29   2      300.29      277.60     23.59 o 
  -9   0   3        0.23       44.13     41.38 o 
  -7   0   3      493.51      482.46     25.12 o 
  -5   0   3        3.36       11.82      8.18 o 
  -3   0   3    13147.13    12702.13    129.23 o 
  -1   0   3     1164.80     1292.18     41.99 o 
   1   0   3    12366.43    11535.60    110.21 o 
   3   0   3        0.28       40.08     18.88 o 
   5   0   3     1666.86     1783.49     35.07 o 
   7   0   3     1011.19      966.16     34.63 o 
   9   0   3       38.64      145.04     21.22 o 
 -10   1   3       10.90       64.86      9.61 o 
  -9   1   3      183.86      227.73     21.69 o 
  -8   1   3      112.62      156.03     26.83 o 
  -7   1   3      543.23      564.93     22.45 o 
  -6   1   3      176.68      190.73     10.11 o 
  -5   1   3     2239.67     2361.49     20.83 o 
  -4   1   3     4491.48     4519.78     48.87 o 
  -3   1   3      311.50      285.31      9.33 o 
  -2   1   3     2628.81     2434.78     26.63 o 
  -1   1   3    14614.30    13990.57    130.59 o 
   0   1   3    10085.01     9418.04     53.05 o 
   1   1   3      758.83      847.69     23.18 o 
   2   1   3     4391.75     4073.45     61.40 o 
   3   1   3     3095.31     2924.98     52.03 o 
   4   1   3       76.09      119.55     16.04 o 
   5   1   3      667.67      693.26     18.28 o 
   6   1   3      899.25      900.42     19.16 o 
   7   1   3      309.48      308.20     14.09 o 
   8   1   3       68.22       56.52     12.27 o 
   9   1   3        0.03       87.57     13.70 o 
  10   1   3       18.55       60.68      6.50 o 
 -10   2   3       35.66       98.90     10.22 o 
  -9   2   3       22.07       20.92     11.40 o 
  -8   2   3       99.61      139.65     24.42 o 
  -7   2   3      248.95      255.76     16.17 o 
  -6   2   3      494.09      531.53     11.85 o 
  -5   2   3     1007.13     1050.09     12.64 o 
  -4   2   3      196.41      220.22     11.96 o 
  -3   2   3        0.80       20.75     18.27 o 
  -2   2   3     8104.58     7341.23     88.95 o 
  -1   2   3     1664.63     1515.21     18.31 o 
   0   2   3    20058.47    18751.32     87.67 o 
   1   2   3     5762.76     5749.12     87.75 o 
   2   2   3       33.29       40.28     17.87 o 
   3   2   3     1182.17     1172.58     34.37 o 
   4   2   3     2072.74     2159.01     52.48 o 
   5   2   3       55.31       71.70      7.97 o 
   6   2   3       24.17       25.93      6.35 o 
   7   2   3      143.56      131.16     13.41 o 
   8   2   3       40.86       54.82     12.95 o 
   9   2   3      179.17      264.70     18.21 o 
  10   2   3        2.41       55.84     10.45 o 
 -10   3   3      295.87      316.14     13.33 o 
  -9   3   3       18.01       21.92      7.95 o 
  -8   3   3      446.29      497.24     17.82 o 
  -7   3   3       24.38       59.70     21.52 o 
  -6   3   3      238.01      252.03      9.71 o 
  -5   3   3      188.45      226.13      6.47 o 
  -4   3   3      175.36      182.01     14.66 o 
  -3   3   3      775.50      769.64     59.29 o 
  -2   3   3    15093.58    14043.76    226.96 o 
  -1   3   3     3212.25     2891.63     34.37 o 
   0   3   3    26093.79    23869.94    186.26 o 
   1   3   3     5685.39     5385.98     88.85 o 
   2   3   3      580.54      560.84     36.11 o 
   3   3   3      266.95      346.81     34.17 o 
   4   3   3      693.30      766.76     56.15 o 
   5   3   3      181.52      177.62     10.84 o 
   6   3   3     1291.46     1293.85     24.79 o 
   7   3   3      620.29      624.93     17.98 o 
   8   3   3        2.62       27.80     15.61 o 
   9   3   3        9.67       86.87     12.84 o 
  10   3   3      262.23      254.52     13.33 o 
 -10   4   3      124.51      164.46     11.51 o 
  -9   4   3      256.04      274.77     13.47 o 
  -8   4   3     1174.67     1076.60     21.02 o 
  -7   4   3       24.45       52.91     21.53 o 
  -6   4   3     2224.06     2289.71     24.51 o 
  -5   4   3     1532.37     1546.24     14.41 o 
  -4   4   3     2273.59     2274.73     46.52 o 
  -3   4   3     2166.11     2299.44     50.10 o 
  -2   4   3     9793.98     9094.78    278.80 o 
  -1   4   3     5995.48     5730.28     45.48 o 
   0   4   3    19067.35    16875.30     97.40 o 
   1   4   3    27109.14    24916.54    203.64 o 
   2   4   3    34771.37    32644.31    270.35 o 
   3   4   3      811.40      857.35     52.02 o 
   4   4   3     8131.77     8600.20    203.57 o 
   5   4   3      118.33      123.98      8.72 o 
   6   4   3      371.74      322.60     13.50 o 
   7   4   3        0.00       -3.05      7.75 o 
   8   4   3      528.09      550.38     21.98 o 
   9   4   3       11.48       78.90     10.02 o 
  10   4   3        0.04       72.26     11.68 o 
 -10   5   3       57.58       82.59     25.85 o 
  -9   5   3       14.35       10.04     10.01 o 
  -8   5   3       35.62       80.29     21.36 o 
  -7   5   3      123.96      157.19     16.99 o 
  -6   5   3      240.83      234.16      9.14 o 
  -5   5   3      240.91      257.76      7.38 o 
  -4   5   3     9565.58     9520.02    119.98 o 
  -3   5   3     2475.46     2480.14     55.02 o 
  -2   5   3     7251.35     6934.56    314.07 o 
  -1   5   3    37051.55    32707.22    152.25 o 
   0   5   3    23830.34    21489.42    178.45 o 
   1   5   3     6325.25     6123.56    109.11 o 
   2   5   3     7210.60     6814.37    130.42 o 
   3   5   3      160.85      177.32     29.85 o 
   4   5   3       40.60       54.78     19.84 o 
   5   5   3        0.33        8.40      8.07 o 
   6   5   3     2198.95     2123.75     29.07 o 
   7   5   3       19.20       59.88     15.38 o 
   8   5   3     3935.54     3826.03     66.18 o 
   9   5   3      519.04      584.04     17.01 o 
 -10   6   3       82.09      110.40     10.77 o 
  -9   6   3        5.01       19.31     12.56 o 
  -8   6   3     1741.52     1707.04     31.52 o 
  -7   6   3      325.62      360.22     22.00 o 
  -6   6   3      763.90      747.90     13.27 o 
  -5   6   3      563.15      548.35     10.08 o 
  -4   6   3      553.54      562.71     31.74 o 
  -3   6   3     1023.27      984.54     68.42 o 
  -2   6   3     3209.98     2977.03     57.33 o 
  -1   6   3      720.61      697.40     21.39 o 
   0   6   3    10850.25    10046.92    108.34 o 
   1   6   3    17854.99    16684.93    206.17 o 
   2   6   3       42.20       65.13      7.77 o 
   3   6   3     4494.10     4750.08    128.49 o 
   4   6   3     1255.33     1300.16     76.54 o 
   5   6   3      114.57      126.76      8.61 o 
   6   6   3       26.26       62.84      7.40 o 
   7   6   3       15.65       37.67     19.46 o 
   8   6   3      170.83      223.78     13.31 o 
   9   6   3       21.59       99.07      9.91 o 
  10   6   3       99.17       87.29     15.90 o 
  -9   7   3       78.97       96.31     16.02 o 
  -8   7   3      629.05      681.17     19.07 o 
  -7   7   3       70.61      104.41     16.92 o 
  -6   7   3      505.66      526.14     12.03 o 
  -5   7   3      135.42      180.75      8.06 o 
  -4   7   3      379.23      368.38     27.94 o 
  -3   7   3     1704.94     1632.87     50.08 o 
  -2   7   3      835.05      895.99     27.92 o 
  -1   7   3     7081.90     6399.37     81.07 o 
   0   7   3     4006.45     3979.20     63.86 o 
   1   7   3     5504.23     5582.86     49.78 o 
   2   7   3     1070.93      985.10     26.64 o 
   3   7   3     6580.50     6973.81    159.82 o 
   4   7   3       88.53       84.20     27.13 o 
   5   7   3      454.98      476.15     11.88 o 
   6   7   3       17.15       38.04      6.07 o 
   7   7   3      132.82      174.57     22.72 o 
   8   7   3       34.72       75.89     14.43 o 
   9   7   3      344.56      301.97     12.69 o 
  -9   8   3      209.22      237.19     12.79 o 
  -8   8   3      702.90      688.70     18.80 o 
  -7   8   3      295.54      311.57     12.51 o 
  -6   8   3      196.30      237.45      8.87 o 
  -5   8   3     1154.62     1252.47     16.96 o 
  -4   8   3      974.83      998.48     28.06 o 
  -3   8   3     2787.03     2761.92     96.00 o 
  -2   8   3      610.67      586.64     24.61 o 
  -1   8   3     3512.11     3488.66     52.53 o 
   0   8   3      159.18      185.56     18.79 o 
   1   8   3     4697.56     4545.34    155.38 o 
   2   8   3      217.70      258.38     34.65 o 
   3   8   3       67.08       91.19     30.62 o 
   4   8   3     1945.79     2185.18     52.00 o 
   5   8   3      487.90      528.87     15.62 o 
   6   8   3      899.82      904.27     17.60 o 
   7   8   3     2409.76     2271.89     29.01 o 
   8   8   3      244.33      281.33     16.06 o 
   9   8   3      395.34      409.06     18.29 o 
  -9   9   3      358.00      367.38     14.36 o 
  -8   9   3       23.50       30.03     13.57 o 
  -7   9   3      203.91      214.62     11.68 o 
  -6   9   3      271.72      297.53     13.74 o 
  -5   9   3      203.14      215.28      9.91 o 
  -4   9   3     2743.25     2800.23     33.64 o 
  -3   9   3      769.91      750.35     38.18 o 
  -2   9   3     1236.66     1302.75     37.54 o 
  -1   9   3     2209.33     2141.86     44.61 o 
   0   9   3     1492.15     1537.71     46.36 o 
   1   9   3     1036.81      952.02     39.53 o 
   2   9   3      191.54      192.75     15.11 o 
   3   9   3       67.05       62.05     27.36 o 
   4   9   3     2326.14     2449.64    113.01 o 
   5   9   3        2.81       30.29      7.27 o 
   6   9   3       16.18       46.33     10.92 o 
   7   9   3      113.06      129.55     12.54 o 
   8   9   3     2090.67     1936.72     50.34 o 
   9   9   3     1268.38     1292.62     21.43 o 
  -9  10   3     2091.09     1963.00     33.44 o 
  -8  10   3      552.79      543.68     16.85 o 
  -7  10   3      111.53      109.90     10.00 o 
  -6  10   3     1467.16     1479.38     22.14 o 
  -5  10   3       35.79       75.87      7.66 o 
  -4  10   3     2095.96     2149.54     30.48 o 
  -3  10   3      127.08      139.75     21.03 o 
  -2  10   3      362.30      301.85     21.53 o 
  -1  10   3     5433.01     5199.75     99.75 o 
   0  10   3     5375.66     5430.92     90.78 o 
   1  10   3      387.46      448.38     66.13 o 
   2  10   3     6317.27     6723.44    165.54 o 
   3  10   3     2886.71     3042.78    121.33 o 
   4  10   3     1235.53     1320.98     31.16 o 
   5  10   3       89.29       94.67     13.49 o 
   6  10   3      260.38      274.27     11.17 o 
   7  10   3      896.84      968.81     19.42 o 
   8  10   3      794.33      781.78     20.30 o 
   9  10   3       12.46       67.25     11.93 o 
  -9  11   3        7.96        8.14      8.54 o 
  -8  11   3      465.43      481.07     15.78 o 
  -7  11   3     1152.03     1196.12     19.75 o 
  -6  11   3       90.86      110.16     10.86 o 
  -5  11   3      357.52      363.55     11.95 o 
  -4  11   3       35.80       41.84      6.44 o 
  -3  11   3     1605.38     1712.14     38.95 o 
  -2  11   3     3897.37     4197.84     72.68 o 
  -1  11   3     1552.54     1607.18     44.10 o 
   0  11   3    10696.26    11073.92    137.23 o 
   1  11   3     7647.51     7942.29    121.12 o 
   2  11   3      277.19      220.38     39.56 o 
   3  11   3       82.73      130.96     16.14 o 
   4  11   3      114.71      119.57     12.84 o 
   5  11   3      342.01      321.95     14.41 o 
   6  11   3      603.07      667.62     19.87 o 
   7  11   3      702.53      606.32     14.62 o 
   8  11   3        3.48       41.35     16.00 o 
   9  11   3     1852.42     1665.32     36.75 o 
  -9  12   3      958.35      897.23     21.56 o 
  -8  12   3        2.28        4.54     11.34 o 
  -7  12   3        4.03       16.74      6.30 o 
  -6  12   3       30.24       24.65      7.74 o 
  -5  12   3     6323.40     6066.08     61.99 o 
  -4  12   3     1077.47     1053.22     18.56 o 
  -3  12   3      219.06      228.16     15.14 o 
  -2  12   3      229.31      200.12     19.58 o 
  -1  12   3     3078.87     3032.23    111.00 o 
   0  12   3     3812.72     4082.53     88.58 o 
   1  12   3     1384.31     1448.45     56.31 o 
   2  12   3       96.21       89.46     31.85 o 
   3  12   3       68.99       72.10     10.45 o 
   4  12   3      319.64      316.32     17.94 o 
   5  12   3      216.10      170.51     11.95 o 
   6  12   3       48.71       53.25     10.94 o 
   7  12   3      276.60      269.19     12.98 o 
   8  12   3      133.18      182.26     13.15 o 
   9  12   3       89.50       94.52      8.67 o 
  -9  13   3       14.77       12.27      6.83 o 
  -8  13   3       15.21        9.17      8.76 o 
  -7  13   3        7.43       11.92      6.83 o 
  -6  13   3       44.30       58.19      9.69 o 
  -5  13   3      251.31      222.04     10.31 o 
  -4  13   3      742.40      721.06     16.02 o 
  -3  13   3       14.84       23.66      5.70 o 
  -2  13   3      689.49      736.97     24.24 o 
  -1  13   3      931.71     1075.50     70.45 o 
   0  13   3      460.50      548.14     37.17 o 
   1  13   3     1172.29     1155.04     52.82 o 
   2  13   3        0.00        2.69      7.27 o 
   3  13   3       41.71       32.86      7.64 o 
   4  13   3     1814.07     1828.81     39.50 o 
   5  13   3     7892.35     7627.25     62.91 o 
   6  13   3      753.27      722.09     23.00 o 
   7  13   3       43.64       45.86      8.24 o 
   8  13   3        5.87       20.66     16.32 o 
   9  13   3      227.98      198.49     20.95 o 
  -9  14   3      874.41      819.03     32.87 o 
  -8  14   3       32.47       44.46      9.11 o 
  -7  14   3      991.30      944.01     18.28 o 
  -6  14   3     1668.73     1600.31     28.52 o 
  -5  14   3     1772.42     1658.46     25.80 o 
  -4  14   3      936.25      912.94     21.59 o 
  -3  14   3      221.96      219.77     10.54 o 
  -2  14   3        3.38       19.17      6.34 o 
  -1  14   3      595.39      645.88     26.08 o 
   0  14   3      164.44      173.13     12.83 o 
   1  14   3      343.60      341.14     13.74 o 
   2  14   3      194.47      215.60     19.79 o 
   3  14   3       11.25        7.79      8.87 o 
   4  14   3     1734.52     1630.32     38.18 o 
   5  14   3      354.17      325.61     18.55 o 
   6  14   3     1563.56     1449.76     31.22 o 
   7  14   3       29.00       45.13      8.39 o 
   8  14   3      142.59      160.08     17.36 o 
  -8  15   3       27.31       17.59      7.55 o 
  -7  15   3       68.01       65.53      8.35 o 
  -6  15   3     1710.66     1619.83     25.73 o 
  -5  15   3       43.78       55.64      8.54 o 
  -4  15   3     3355.79     3218.43     49.26 o 
  -3  15   3      335.54      346.53     19.58 o 
  -2  15   3      606.89      579.38     21.10 o 
  -1  15   3     1252.52     1355.75     25.82 o 
   0  15   3      550.88      480.43     14.18 o 
   1  15   3      492.09      559.28     20.36 o 
   2  15   3      533.15      523.26     21.78 o 
   3  15   3     1661.68     1598.11     36.41 o 
   4  15   3      797.59      770.73     36.06 o 
   5  15   3      137.50      151.84     12.61 o 
   6  15   3      386.72      394.58     18.05 o 
   7  15   3     1163.80     1087.56     22.57 o 
   8  15   3       90.13      114.63     28.31 o 
  -8  16   3        0.98       -0.47      8.04 o 
  -7  16   3     1165.92     1103.93     20.16 o 
  -6  16   3        7.62       20.94      7.67 o 
  -5  16   3     1532.39     1566.64     26.00 o 
  -4  16   3     1425.46     1412.16     28.90 o 
  -3  16   3     1685.83     1589.43     33.92 o 
  -2  16   3     2016.68     1957.37     40.90 o 
  -1  16   3      872.58      936.63     21.72 o 
   0  16   3      986.79      894.26     24.25 o 
   1  16   3      374.53      431.75     19.10 o 
   2  16   3     2743.52     2660.95     49.63 o 
   3  16   3       23.59       19.67      9.82 o 
   4  16   3     3462.20     3426.73     55.45 o 
   5  16   3     2497.14     2469.47     46.27 o 
   6  16   3      495.29      494.68     17.29 o 
   7  16   3      309.99      288.00     12.62 o 
   8  16   3      198.47      206.94     14.89 o 
  -8  17   3      467.44      459.32     20.27 o 
  -7  17   3        7.77       11.69      8.18 o 
  -6  17   3       43.27       56.85      8.27 o 
  -5  17   3     1299.25     1276.94     23.78 o 
  -4  17   3     2940.38     2905.33     41.23 o 
  -3  17   3      710.19      674.22     23.21 o 
  -2  17   3      486.51      416.86     17.07 o 
  -1  17   3      284.53      277.49     14.06 o 
   0  17   3      976.83      971.07     23.75 o 
   1  17   3       71.06       98.30     11.82 o 
   2  17   3      667.20      638.58     20.65 o 
   3  17   3     1134.30     1105.52     34.32 o 
   4  17   3      372.80      413.44     21.27 o 
   5  17   3      274.28      277.47     15.67 o 
   6  17   3      191.06      186.50     11.93 o 
   7  17   3       63.23       78.81      7.41 o 
   8  17   3        1.97       18.83     15.03 o 
  -8  18   3        0.72        8.50     11.74 o 
  -7  18   3       17.90       19.00      7.56 o 
  -6  18   3       24.41       33.44      7.48 o 
  -5  18   3      163.13      174.13     10.77 o 
  -4  18   3       79.36       78.38      9.61 o 
  -3  18   3      708.34      660.93     25.01 o 
  -2  18   3       19.55       25.65      9.29 o 
  -1  18   3        3.13       18.80      7.92 o 
   0  18   3        5.86       25.77     12.87 o 
   1  18   3     1225.77     1276.19     33.51 o 
   2  18   3      613.08      606.30     20.72 o 
   3  18   3     2029.11     2040.88     44.49 o 
   4  18   3        6.88       16.47     10.60 o 
   5  18   3        5.40       15.87      9.19 o 
   6  18   3        6.10       17.92      7.66 o 
   7  18   3       49.32       47.76      6.78 o 
   8  18   3       34.24       73.57     11.56 o 
  -7  19   3        0.22        7.73      6.65 o 
  -6  19   3       13.60       17.20      6.97 o 
  -5  19   3      248.53      245.45     11.61 o 
  -4  19   3     1471.14     1401.17     31.18 o 
  -3  19   3     1315.20     1371.56     44.57 o 
  -2  19   3     1226.32     1172.06     29.48 o 
  -1  19   3     1236.73     1259.17     26.84 o 
   0  19   3      448.80      493.30     22.26 o 
   1  19   3      263.85      311.03     16.17 o 
   2  19   3      376.93      434.42     15.95 o 
   3  19   3      250.90      270.30     19.53 o 
   4  19   3     1596.19     1575.30     42.90 o 
   5  19   3       11.25       21.25      9.18 o 
   6  19   3       26.11       22.70      7.22 o 
   7  19   3       12.12       16.64      5.18 o 
  -7  20   3      147.92      157.20      9.31 o 
  -6  20   3        4.59        3.26      7.49 o 
  -5  20   3      210.68      227.85     13.62 o 
  -4  20   3      674.59      663.37     26.19 o 
  -3  20   3        9.08        8.11     11.45 o 
  -2  20   3      746.08      758.94     25.52 o 
  -1  20   3       37.82       37.67      8.06 o 
   0  20   3      148.15      187.16     16.04 o 
   1  20   3      709.76      762.91     26.40 o 
   2  20   3       65.43       74.37     12.25 o 
   3  20   3       42.87       66.66     12.60 o 
   4  20   3      156.95      189.60     17.16 o 
   5  20   3       77.74       93.23     12.54 o 
   6  20   3       71.69       68.62      8.70 o 
   7  20   3       17.17       35.49      6.77 o 
  -7  21   3       42.63       55.31     13.37 o 
  -6  21   3      110.89       91.52     11.47 o 
  -5  21   3       88.63       93.42     10.50 o 
  -4  21   3      283.05      316.83     19.46 o 
  -3  21   3      689.37      720.93     27.71 o 
  -2  21   3     1008.44     1001.81     37.67 o 
  -1  21   3      354.68      403.69     29.77 o 
   0  21   3       15.98        7.97     11.33 o 
   1  21   3        7.86       10.27      8.43 o 
   2  21   3      156.80      146.43     14.32 o 
   3  21   3       13.75       39.29     11.34 o 
   4  21   3       62.71       67.10     11.83 o 
   5  21   3      195.66      223.08     15.25 o 
   6  21   3       66.16       76.63      8.45 o 
   7  21   3      166.58      175.07     11.97 o 
  -6  22   3       33.65       42.12      8.50 o 
  -5  22   3        0.48       18.00      7.33 o 
  -4  22   3     1562.38     1573.64     36.73 o 
  -3  22   3      234.37      217.41     17.36 o 
  -2  22   3        8.08       -1.98     11.39 o 
  -1  22   3        2.07        3.94      8.23 o 
   0  22   3       51.02       40.54     11.53 o 
   1  22   3        1.33        4.58     10.36 o 
   2  22   3     1281.82     1329.46     42.00 o 
   3  22   3      470.40      500.68     31.83 o 
   4  22   3      625.14      637.10     23.43 o 
   5  22   3       27.42       23.68      8.75 o 
   6  22   3       50.78       75.22      7.58 o 
  -6  23   3        6.54        4.73      6.73 o 
  -5  23   3      636.73      586.83     17.58 o 
  -4  23   3      167.12      189.91     14.39 o 
  -3  23   3       59.32       72.68     12.61 o 
  -2  23   3      385.06      379.10     20.28 o 
  -1  23   3        0.04       13.63      7.97 o 
   0  23   3       12.26       12.77      7.79 o 
   1  23   3      130.73      112.88     14.40 o 
   2  23   3       35.49       44.02     12.72 o 
   3  23   3      217.49      207.90     25.68 o 
   4  23   3     2323.91     2356.90     39.63 o 
   5  23   3      123.26      140.86     13.36 o 
   6  23   3       67.67       75.99      7.70 o 
  -5  24   3      735.27      751.64     17.97 o 
  -4  24   3      468.77      476.41     16.42 o 
  -3  24   3      371.63      439.29     20.29 o 
  -2  24   3       36.05       28.18     10.04 o 
  -1  24   3      326.22      312.95     17.88 o 
   0  24   3       10.42        8.23      7.40 o 
   1  24   3      247.80      245.88     17.13 o 
   2  24   3        2.52       11.33      9.48 o 
   3  24   3      278.41      322.46     29.55 o 
   4  24   3       90.55      102.83     10.87 o 
   5  24   3      195.46      179.11     12.05 o 
  -5  25   3        1.88        7.23      8.31 o 
  -4  25   3      165.83      187.37     10.40 o 
  -3  25   3        0.98        6.41      8.16 o 
  -2  25   3      476.93      513.30     27.81 o 
  -1  25   3      122.56      113.96     12.97 o 
   0  25   3      302.04      284.75     14.95 o 
   1  25   3       89.67       82.74     11.83 o 
   2  25   3      323.36      265.83     19.02 o 
   3  25   3     1120.25     1180.16     48.43 o 
   4  25   3       20.46       33.52     11.34 o 
   5  25   3      217.63      233.75     11.59 o 
  -4  26   3       51.64       49.44      7.40 o 
  -3  26   3      787.67      775.89     34.75 o 
  -2  26   3      346.57      306.67     21.35 o 
  -1  26   3        9.91        7.72      8.44 o 
   0  26   3        8.88        2.36     10.96 o 
   1  26   3        4.27        9.05      8.20 o 
   2  26   3      492.53      483.29     22.39 o 
   3  26   3        7.71        2.49     16.97 o 
   4  26   3       40.38       58.49      8.12 o 
  -3  27   3      182.92      194.28      9.54 o 
  -2  27   3      167.71      184.27     14.24 o 
  -1  27   3      435.33      447.91     18.01 o 
   0  27   3       76.48       96.71     13.45 o 
   1  27   3      219.76      221.05     16.11 o 
   2  27   3      546.34      557.55     28.44 o 
   3  27   3      368.04      376.42     14.93 o 
   4  27   3      128.87      150.33     15.57 o 
  -3  28   3        0.36        3.87      9.73 o 
  -2  28   3      223.02      214.04     11.94 o 
  -1  28   3      108.42      106.67     10.10 o 
   0  28   3        3.51       15.62     13.16 o 
   1  28   3       76.66       72.54     10.13 o 
   2  28   3      251.12      243.98     23.74 o 
   3  28   3       90.57      113.35     15.43 o 
  -1  29   3      282.49      312.36     23.88 o 
   0  29   3       13.47       16.75      7.21 o 
   1  29   3        1.09       -0.11     10.62 o 
 -10   0   4     1076.63     1058.27     35.85 o 
  -8   0   4        4.73        6.01     12.94 o 
  -6   0   4     5276.91     5134.19     49.25 o 
  -4   0   4     1625.05     1532.94     48.27 o 
  -2   0   4     4876.99     4828.42     50.12 o 
   0   0   4    20881.53    19324.51    134.43 o 
   2   0   4     2722.69     2804.85     75.04 o 
   4   0   4     1214.31     1181.35     48.99 o 
   6   0   4     5886.86     5682.14    135.41 o 
   8   0   4      157.67      171.12     16.57 o 
  10   0   4     1033.77      965.10     23.77 o 
 -10   1   4      210.75      252.86     13.55 o 
  -9   1   4      293.34      346.41     30.73 o 
  -8   1   4       14.33       30.69      7.57 o 
  -7   1   4        0.09       30.01     14.13 o 
  -6   1   4      333.77      354.31     10.15 o 
  -5   1   4      868.31      796.24     11.37 o 
  -4   1   4      158.37      183.23     24.50 o 
  -3   1   4      218.00      194.08     11.11 o 
  -2   1   4     8506.93     8209.79     61.58 o 
  -1   1   4    55788.41    52171.37    198.50 o 
   0   1   4       78.64       85.07      5.39 o 
   1   1   4    43057.94    39234.10    354.66 o 
   2   1   4    12184.33    11816.33     90.28 o 
   3   1   4      625.89      625.52     26.27 o 
   4   1   4       14.51       45.29     16.18 o 
   5   1   4     1198.95     1139.91     19.33 o 
   6   1   4      247.98      250.43     11.59 o 
   7   1   4      406.94      405.46     15.86 o 
   8   1   4       31.96       67.49     18.26 o 
   9   1   4       28.31       89.22     16.24 o 
  10   1   4       96.08      145.74      7.75 o 
 -10   2   4      125.76      165.16     11.51 o 
  -9   2   4      118.70      164.00     25.78 o 
  -8   2   4       11.59       21.30      8.62 o 
  -7   2   4      101.71      157.49     24.20 o 
  -6   2   4       35.14       71.18      9.90 o 
  -5   2   4      616.77      632.55     10.33 o 
  -4   2   4     2819.24     2973.49     67.45 o 
  -3   2   4      118.16      111.87      7.29 o 
  -2   2   4    23143.84    21829.14    159.43 o 
  -1   2   4    12636.02    12054.71     55.37 o 
   0   2   4     1969.45     1896.72     27.53 o 
   1   2   4    27213.35    26071.88    200.67 o 
   2   2   4    16310.58    15616.16    105.24 o 
   3   2   4       44.35       48.21     12.31 o 
   4   2   4     4885.90     5109.65    109.48 o 
   5   2   4      745.07      767.42     16.69 o 
   6   2   4       29.88       36.95      6.60 o 
   7   2   4      108.29      141.38     12.51 o 
   8   2   4       54.04       41.76     12.37 o 
   9   2   4      266.84      300.14     21.92 o 
  10   2   4       58.86       80.99     15.92 o 
 -10   3   4       34.66       51.21     25.37 o 
  -9   3   4        2.90       32.92     15.95 o 
  -8   3   4        8.31       25.97     10.43 o 
  -7   3   4      237.51      244.11     14.46 o 
  -6   3   4       32.02       54.09      8.35 o 
  -5   3   4       17.12       25.69      5.47 o 
  -4   3   4      537.01      588.66     32.04 o 
  -3   3   4      186.93      161.48     13.45 o 
  -2   3   4      942.31      873.55     22.56 o 
  -1   3   4     4294.61     4172.99     41.57 o 
   0   3   4       64.12       66.98     14.21 o 
   1   3   4     3676.18     3506.08     76.43 o 
   2   3   4     4736.72     4683.93    105.39 o 
   3   3   4       29.93       60.28     14.52 o 
   4   3   4      978.12     1027.45     46.36 o 
   5   3   4        5.81       19.24      5.40 o 
   6   3   4      255.21      248.03     12.18 o 
   7   3   4      496.95      443.90     19.01 o 
   8   3   4        0.05       11.98      9.57 o 
   9   3   4       40.48       76.92     19.75 o 
  10   3   4        1.99       44.16     29.69 o 
 -10   4   4      195.89      260.13     43.19 o 
  -9   4   4      254.31      265.27     18.38 o 
  -8   4   4       96.02      135.98     23.43 o 
  -7   4   4      487.99      467.33     13.85 o 
  -6   4   4      129.93      161.71      7.91 o 
  -5   4   4     1399.52     1493.71     14.47 o 
  -4   4   4     5498.27     5355.82     94.32 o 
  -3   4   4      791.43      820.22     28.72 o 
  -2   4   4     1446.00     1399.08     96.86 o 
  -1   4   4     1492.55     1521.16     26.49 o 
   0   4   4     9528.26     9268.18    113.89 o 
   1   4   4     3480.39     3552.86     81.90 o 
   2   4   4     1375.49     1358.74     59.52 o 
   3   4   4      299.68      422.39     39.92 o 
   4   4   4     2593.67     2600.83     73.80 o 
   5   4   4     1070.46     1204.34     21.86 o 
   6   4   4        9.18       22.27      7.73 o 
   7   4   4      157.55      162.30     15.86 o 
   8   4   4        4.91       29.12     16.61 o 
   9   4   4      273.36      269.20     12.63 o 
  10   4   4      531.80      568.45     25.97 o 
 -10   5   4      778.13      708.30     28.75 o 
  -9   5   4      465.82      450.85     16.09 o 
  -8   5   4      202.68      262.64     19.50 o 
  -7   5   4      920.13      866.38     17.63 o 
  -6   5   4        2.10       29.16     10.49 o 
  -5   5   4      475.05      492.15      8.42 o 
  -4   5   4     1638.09     1464.31     85.13 o 
  -3   5   4       70.60       45.11     11.81 o 
  -2   5   4      708.82      748.53     27.26 o 
  -1   5   4    10391.22     9441.04    262.97 o 
   0   5   4       54.98       78.82     20.78 o 
   1   5   4    11750.61    11402.72    153.82 o 
   2   5   4        0.38       -6.69     21.68 o 
   3   5   4      140.05      172.17     31.36 o 
   4   5   4     2674.52     2507.60     73.92 o 
   5   5   4      364.32      397.40     15.61 o 
   6   5   4      123.17      123.75     10.35 o 
   7   5   4      868.02      818.91     23.57 o 
   8   5   4       48.47       49.24     15.03 o 
   9   5   4      170.25      176.95     12.24 o 
  -9   6   4     1606.30     1560.89     27.55 o 
  -8   6   4     1227.56     1181.39     24.33 o 
  -7   6   4       50.50       79.10     20.79 o 
  -6   6   4        3.14       15.59      5.09 o 
  -5   6   4      638.83      623.26      9.75 o 
  -4   6   4      378.93      361.43     48.10 o 
  -3   6   4     4120.62     3963.53     80.34 o 
  -2   6   4     1320.35     1256.42     44.38 o 
  -1   6   4       39.12       38.42     15.75 o 
   0   6   4     1018.20      951.37     36.30 o 
   1   6   4        8.09        7.54     20.70 o 
   2   6   4      749.02      763.98     51.82 o 
   3   6   4     2949.69     3081.77    108.09 o 
   4   6   4      250.42      243.41     39.42 o 
   5   6   4       91.69       86.79     10.91 o 
   6   6   4       21.53       39.51      7.58 o 
   7   6   4       92.38      123.89     15.60 o 
   8   6   4      738.94      720.13     20.60 o 
   9   6   4      316.75      328.66     13.56 o 
  -9   7   4      658.04      594.49     17.94 o 
  -8   7   4     1193.13     1208.32     24.42 o 
  -7   7   4      630.91      613.04     23.32 o 
  -6   7   4       71.06       98.47     14.40 o 
  -5   7   4      769.15      769.14     12.49 o 
  -4   7   4        8.80       10.30      7.93 o 
  -3   7   4     7304.75     7591.74    103.60 o 
  -2   7   4      989.53      978.73     40.35 o 
  -1   7   4     1613.01     1434.02     55.06 o 
   0   7   4        6.54       21.48     16.65 o 
   1   7   4     2117.54     2034.99     75.20 o 
   2   7   4      221.45      237.29     34.65 o 
   3   7   4     5509.08     6182.71    157.18 o 
   4   7   4      151.30      149.72     17.43 o 
   5   7   4      128.96      131.89     11.28 o 
   6   7   4      728.02      717.80     16.44 o 
   7   7   4       89.27       97.97     12.20 o 
   8   7   4     1437.69     1457.94     27.68 o 
   9   7   4      690.99      610.10     16.25 o 
  -9   8   4       15.81        7.08      9.50 o 
  -8   8   4      763.42      719.68     22.79 o 
  -7   8   4       11.79       17.47      7.84 o 
  -6   8   4       34.60       46.12     11.04 o 
  -5   8   4      304.68      370.58      9.93 o 
  -4   8   4      462.29      529.47     13.70 o 
  -3   8   4     4080.90     4159.02     81.33 o 
  -2   8   4      338.72      348.22     24.93 o 
  -1   8   4     7207.43     6865.96    126.81 o 
   0   8   4       21.03       34.03     14.13 o 
   1   8   4     7992.63     6829.43    513.18 o 
   2   8   4        0.54       -4.42     21.70 o 
   3   8   4     4181.91     4422.44    138.49 o 
   4   8   4       73.49       94.34     11.86 o 
   5   8   4      113.07      139.32      8.33 o 
   6   8   4      174.13      163.58     10.16 o 
   7   8   4        2.06       34.69     13.35 o 
   8   8   4       88.98      121.36     11.31 o 
   9   8   4        6.04       23.58      8.61 o 
  -9   9   4       31.76       46.94     10.22 o 
  -8   9   4     1237.15     1345.01     29.21 o 
  -7   9   4     1022.88     1069.61     20.50 o 
  -6   9   4       74.77       95.73      8.27 o 
  -5   9   4        3.63       15.88      6.76 o 
  -4   9   4      647.79      616.12     13.17 o 
  -3   9   4      273.96      191.31     22.26 o 
  -2   9   4     3965.58     4374.92     96.41 o 
  -1   9   4     5294.11     5141.87     84.32 o 
   0   9   4       35.46       70.08     30.18 o 
   1   9   4     3422.07     3460.75    108.37 o 
   2   9   4     4613.54     5280.93    143.92 o 
   3   9   4      140.07      100.14     32.66 o 
   4   9   4      196.55      197.92     12.14 o 
   5   9   4       15.30       30.03      8.56 o 
   6   9   4      254.27      272.59     14.49 o 
   7   9   4      183.72      234.02     12.42 o 
   8   9   4     1134.99     1145.37     28.25 o 
   9   9   4       40.76       71.21      9.30 o 
  -9  10   4       87.28       62.50     10.30 o 
  -8  10   4        5.28       15.20     10.89 o 
  -7  10   4     1117.92     1187.52     21.05 o 
  -6  10   4      220.97      274.05     11.43 o 
  -5  10   4     1967.50     1965.85     25.69 o 
  -4  10   4      454.89      447.13     12.22 o 
  -3  10   4      317.51      339.66     28.81 o 
  -2  10   4     1313.01     1477.88     51.84 o 
  -1  10   4      852.01      921.52     39.61 o 
   0  10   4      560.81      604.91     32.58 o 
   1  10   4     1573.04     1683.19     54.60 o 
   2  10   4     1149.85     1229.41     75.84 o 
   3  10   4       69.34       71.88     28.19 o 
   4  10   4      269.74      294.47     19.40 o 
   5  10   4     1235.98     1259.81     27.64 o 
   6  10   4      708.74      712.50     17.51 o 
   7  10   4     1212.72     1305.56     28.67 o 
   8  10   4      127.25      129.98     12.29 o 
   9  10   4        2.06        2.61     11.86 o 
  -9  11   4       13.80        5.06      9.95 o 
  -8  11   4       92.00      123.45     15.21 o 
  -7  11   4        9.66       27.70      8.64 o 
  -6  11   4     1715.80     1679.50     22.63 o 
  -5  11   4       12.20       39.74      6.76 o 
  -4  11   4       52.49       48.55      7.43 o 
  -3  11   4     1265.93     1186.09     33.16 o 
  -2  11   4     1603.79     1692.99     47.30 o 
  -1  11   4      162.75      161.99     43.35 o 
   0  11   4        3.73       32.49     18.71 o 
   1  11   4      147.12      166.05     26.87 o 
   2  11   4     1123.76     1311.67     81.20 o 
   3  11   4     1794.98     1736.54     62.91 o 
   4  11   4       64.53       32.31     12.89 o 
   5  11   4      147.72      138.45     12.92 o 
   6  11   4      153.70      159.35     13.58 o 
   7  11   4        9.49       23.39      9.83 o 
   8  11   4      435.65      473.26     38.47 o 
   9  11   4       12.08       44.11     11.45 o 
  -9  12   4      577.37      573.56     17.45 o 
  -8  12   4        1.78       -1.71     10.97 o 
  -7  12   4       70.92       94.31      8.14 o 
  -6  12   4     1405.77     1374.60     21.27 o 
  -5  12   4      354.96      362.35     13.05 o 
  -4  12   4       94.99      118.04      8.46 o 
  -3  12   4      266.79      279.49     11.21 o 
  -2  12   4      754.58      772.77     43.89 o 
  -1  12   4      326.92      346.24     23.55 o 
   0  12   4     1090.81     1232.96     56.42 o 
   1  12   4      891.29      976.60     48.58 o 
   2  12   4      930.61     1106.26     77.74 o 
   3  12   4       47.85       63.20     14.79 o 
   4  12   4      108.37      127.62     13.71 o 
   5  12   4        2.69       -0.98     10.00 o 
   6  12   4     1756.52     1714.52     33.56 o 
   7  12   4        0.75       20.80      9.69 o 
   8  12   4      254.29      278.95     17.57 o 
   9  12   4       15.51       22.51     13.93 o 
  -9  13   4        6.75        6.92      8.96 o 
  -8  13   4       85.04       99.31     12.68 o 
  -7  13   4       18.05       31.22      8.44 o 
  -6  13   4      521.23      489.90     14.86 o 
  -5  13   4       90.45      104.58      9.03 o 
  -4  13   4      380.98      371.18     17.57 o 
  -3  13   4      458.65      489.47     16.32 o 
  -2  13   4      683.36      732.37     23.83 o 
  -1  13   4     1171.21     1287.45     52.90 o 
   0  13   4       82.60       86.81     20.36 o 
   1  13   4     1273.49     1357.21     57.10 o 
   2  13   4      965.79     1027.88     23.78 o 
   3  13   4      344.35      350.25     17.98 o 
   4  13   4      486.69      415.09     20.95 o 
   5  13   4      197.21      172.14     14.15 o 
   6  13   4      598.80      576.83     21.16 o 
   7  13   4      316.65      333.88     13.99 o 
   8  13   4       41.72       85.95     14.63 o 
   9  13   4        6.74        6.67     11.54 o 
  -8  14   4       28.71       13.65      9.36 o 
  -7  14   4      696.11      686.55     17.47 o 
  -6  14   4     1621.22     1578.33     24.45 o 
  -5  14   4       26.81       22.24      7.33 o 
  -4  14   4       15.89       27.11      6.43 o 
  -3  14   4      476.92      454.30     27.41 o 
  -2  14   4      172.00      162.80     10.65 o 
  -1  14   4      498.10      523.97     19.29 o 
   0  14   4     1246.90     1361.33     37.57 o 
   1  14   4      181.51      199.37     11.28 o 
   2  14   4       47.15       41.23      7.85 o 
   3  14   4       94.17       95.79     12.17 o 
   4  14   4      178.51      189.63     15.96 o 
   5  14   4       55.62       48.81     10.72 o 
   6  14   4      677.53      661.44     22.40 o 
   7  14   4      764.38      780.57     19.33 o 
   8  14   4        0.01        9.13     10.31 o 
  -8  15   4      232.01      231.53     13.81 o 
  -7  15   4      272.49      281.38     12.07 o 
  -6  15   4     1019.43      972.70     19.46 o 
  -5  15   4        0.02       13.22      7.14 o 
  -4  15   4      107.06      115.44     10.93 o 
  -3  15   4       39.48       37.02      6.97 o 
  -2  15   4      113.34      103.39      9.60 o 
  -1  15   4      191.44      228.23     12.56 o 
   0  15   4        3.17       12.68      6.27 o 
   1  15   4      261.04      297.96     13.69 o 
   2  15   4      164.99      148.33     10.69 o 
   3  15   4       62.78       41.02     13.16 o 
   4  15   4      330.52      344.14     26.28 o 
   5  15   4      532.68      539.93     28.81 o 
   6  15   4      777.50      756.15     28.30 o 
   7  15   4      761.97      735.43     16.83 o 
   8  15   4      163.49      166.34     14.94 o 
  -8  16   4       50.70       55.46     11.70 o 
  -7  16   4        9.28        3.27      6.50 o 
  -6  16   4        0.53       12.45      6.89 o 
  -5  16   4     1209.08     1180.49     23.09 o 
  -4  16   4       57.55       55.43      8.90 o 
  -3  16   4        4.01        2.38      6.35 o 
  -2  16   4      101.71      100.70     11.61 o 
  -1  16   4       61.73       68.50      8.18 o 
   0  16   4      346.84      354.37     14.86 o 
   1  16   4       17.62       27.22      9.29 o 
   2  16   4       48.07       46.26      7.65 o 
   3  16   4      111.22       97.41     17.45 o 
   4  16   4       45.31       42.88     13.56 o 
   5  16   4      711.31      721.45     27.48 o 
   6  16   4       44.30       45.07     10.36 o 
   7  16   4       40.21       55.77      7.88 o 
   8  16   4      112.62      132.67     14.49 o 
  -8  17   4       81.45       95.69     11.67 o 
  -7  17   4      182.14      168.77     16.65 o 
  -6  17   4       14.35       19.27      8.37 o 
  -5  17   4       13.25       24.20      7.79 o 
  -4  17   4      657.25      701.65     19.51 o 
  -3  17   4      257.02      250.58     14.49 o 
  -2  17   4        4.81       11.72      9.79 o 
  -1  17   4      742.18      725.26     19.93 o 
   0  17   4        0.56        8.79      7.78 o 
   1  17   4     1456.64     1474.72     33.65 o 
   2  17   4        0.57        5.06      7.91 o 
   3  17   4      179.80      191.80     21.95 o 
   4  17   4     1099.05     1112.81     35.24 o 
   5  17   4        4.82        7.93      8.76 o 
   6  17   4       21.51       29.85      8.21 o 
   7  17   4       16.35       21.59      7.04 o 
   8  17   4      117.84      129.05     11.55 o 
  -8  18   4       66.96       72.61     15.26 o 
  -7  18   4       17.59       19.55      7.16 o 
  -6  18   4      375.82      348.94     14.31 o 
  -5  18   4      400.25      370.56     15.32 o 
  -4  18   4      534.27      542.26     19.73 o 
  -3  18   4     2002.90     2028.03     40.16 o 
  -2  18   4      890.40      922.57     24.47 o 
  -1  18   4      209.54      221.14     12.04 o 
   0  18   4      533.74      589.48     23.28 o 
   1  18   4      189.12      184.94     11.81 o 
   2  18   4     1187.00     1253.04     25.38 o 
   3  18   4     1301.47     1372.75     54.25 o 
   4  18   4      593.16      601.83     39.88 o 
   5  18   4      303.93      292.88     13.51 o 
   6  18   4      195.44      193.46     11.46 o 
   7  18   4        4.32       13.93      5.66 o 
  -7  19   4       10.35       12.08      7.40 o 
  -6  19   4      261.53      277.24     12.32 o 
  -5  19   4      112.74      111.33      9.69 o 
  -4  19   4       28.51       24.69     11.35 o 
  -3  19   4      385.19      340.84     20.37 o 
  -2  19   4     2865.84     2892.56     44.70 o 
  -1  19   4     1105.93     1085.92     22.71 o 
   0  19   4        7.59       10.57      8.23 o 
   1  19   4      370.17      375.25     16.44 o 
   2  19   4     2990.42     3079.21     56.69 o 
   3  19   4     1108.21     1062.10     64.65 o 
   4  19   4       80.54      107.48     20.38 o 
   5  19   4       14.22        9.67      6.92 o 
   6  19   4      151.62      172.22     10.39 o 
   7  19   4        6.73       10.97      5.05 o 
  -7  20   4      158.61      178.76     13.96 o 
  -6  20   4       32.33       42.90     10.04 o 
  -5  20   4     1146.01     1152.91     26.70 o 
  -4  20   4      248.22      235.21     17.20 o 
  -3  20   4     1603.84     1511.17     38.11 o 
  -2  20   4     2782.62     2812.85     43.64 o 
  -1  20   4      110.56      112.00      9.42 o 
   0  20   4       15.72        0.72     15.99 o 
   1  20   4      355.58      327.89     15.48 o 
   2  20   4     1924.28     1937.28     49.71 o 
   3  20   4     1039.87     1050.47     35.27 o 
   4  20   4      149.55      146.08     15.53 o 
   5  20   4      751.24      715.75     23.07 o 
   6  20   4        2.65       11.06      8.36 o 
   7  20   4      476.02      496.72     30.93 o 
  -7  21   4       23.24       14.29      9.56 o 
  -6  21   4       15.82       23.58      7.05 o 
  -5  21   4       61.42       62.76      9.46 o 
  -4  21   4     1466.76     1344.43     30.63 o 
  -3  21   4     4192.99     4291.20     87.90 o 
  -2  21   4      770.52      725.51     23.78 o 
  -1  21   4       20.46       33.02     10.88 o 
   0  21   4        8.48       11.29     10.56 o 
   1  21   4       17.17       18.45      8.76 o 
   2  21   4      483.30      467.71     26.94 o 
   3  21   4     2759.15     2781.99     55.22 o 
   4  21   4     2360.70     2340.63     50.16 o 
   5  21   4        5.58       10.63      9.04 o 
   6  21   4        1.73       13.48      6.23 o 
  -6  22   4       74.73       52.36      8.70 o 
  -5  22   4       28.57       49.63      7.95 o 
  -4  22   4      294.24      320.93     15.62 o 
  -3  22   4       58.94      100.20     13.58 o 
  -2  22   4     3250.14     3346.14     54.44 o 
  -1  22   4      146.89      144.42     19.78 o 
   0  22   4      494.21      463.00     19.04 o 
   1  22   4      110.58      115.47     14.07 o 
   2  22   4     3040.61     3157.43     62.94 o 
   3  22   4       25.96       55.54     18.99 o 
   4  22   4      470.59      498.28     20.28 o 
   5  22   4      148.98      161.37     12.52 o 
   6  22   4      138.78      120.87      8.02 o 
  -6  23   4       19.11       20.11      6.77 o 
  -5  23   4      390.56      377.13     12.42 o 
  -4  23   4      618.22      680.02     17.90 o 
  -3  23   4       22.19       25.37     10.65 o 
  -2  23   4        7.84        6.95      9.64 o 
  -1  23   4        0.02        4.29     11.64 o 
   0  23   4        8.79       10.51     11.59 o 
   1  23   4       49.29       54.57     16.32 o 
   2  23   4      508.47      482.44     39.72 o 
   3  23   4       42.23       22.75     17.49 o 
   4  23   4      333.07      406.13     15.13 o 
   5  23   4       36.32       30.27      6.58 o 
   6  23   4        0.45        4.92     11.29 o 
  -5  24   4       43.43       44.59      6.64 o 
  -4  24   4      401.71      394.62     14.80 o 
  -3  24   4      384.86      368.23     18.57 o 
  -2  24   4        2.68        9.53     11.17 o 
  -1  24   4       12.09       13.34      9.55 o 
   0  24   4      180.37      165.89     13.29 o 
   1  24   4        3.18        9.76     12.85 o 
   2  24   4        0.46        2.25     17.15 o 
   3  24   4      957.75      914.41     46.26 o 
   4  24   4      786.93      755.63     58.78 o 
   5  24   4        6.80       21.89      8.78 o 
  -5  25   4      119.91      123.88     10.76 o 
  -4  25   4      108.96      100.78      8.30 o 
  -3  25   4        0.11       15.07      8.13 o 
  -2  25   4      173.14      149.61     18.02 o 
  -1  25   4      205.21      228.86     16.48 o 
   0  25   4        3.04        2.79      8.03 o 
   1  25   4      123.37      120.98     13.09 o 
   2  25   4       98.45       62.49     12.78 o 
   3  25   4       12.65        8.85     14.38 o 
   4  25   4       32.13       30.23      7.71 o 
   5  25   4      577.85      544.02     16.05 o 
  -4  26   4        2.81       10.45      5.35 o 
  -3  26   4       94.27       86.28      7.34 o 
  -2  26   4        0.00        5.35      8.47 o 
  -1  26   4       31.12       37.80      9.75 o 
   0  26   4       75.69       61.53     12.51 o 
   1  26   4      160.07      163.85     13.21 o 
   2  26   4       28.25       12.22      8.62 o 
   3  26   4       78.77       63.67     11.09 o 
   4  26   4       16.66        9.92      8.46 o 
  -3  27   4       22.67       28.07      5.46 o 
  -2  27   4       11.47       23.34      6.31 o 
  -1  27   4      124.71      126.58     11.41 o 
   0  27   4        5.82       12.57      9.57 o 
   1  27   4      188.87      189.76     14.67 o 
   2  27   4        6.58        3.97      8.15 o 
   3  27   4        1.36        8.44      8.12 o 
  -2  28   4        0.81        4.20      5.99 o 
  -1  28   4       76.14       72.46     10.98 o 
   0  28   4        0.02        5.69      7.75 o 
   1  28   4       32.54       16.64      9.67 o 
   2  28   4       13.73       21.67      9.01 o 
  -1  29   4      104.04      103.08     13.46 o 
   1  29   4      108.61      130.81     17.28 o 
  -9   0   5        1.49       50.18     46.62 o 
  -7   0   5     1266.23     1192.48     24.56 o 
  -5   0   5       11.05       37.86      6.11 o 
  -3   0   5      953.46      976.70     60.43 o 
  -1   0   5    43486.70    40341.03    265.61 o 
   1   0   5     3245.81     2748.42     61.09 o 
   3   0   5    14176.56    14260.11    208.63 o 
   5   0   5       12.36       34.31      7.83 o 
   7   0   5     1612.49     1463.04     43.31 o 
   9   0   5       25.83       88.70     18.11 o 
 -10   1   5        1.26       42.92     11.11 o 
  -9   1   5      218.86      284.30     25.27 o 
  -8   1   5      318.70      370.13     14.22 o 
  -7   1   5      329.63      333.51     12.06 o 
  -6   1   5       69.48       84.55      8.66 o 
  -5   1   5      230.11      232.82      6.50 o 
  -4   1   5      109.84      109.57     16.67 o 
  -3   1   5     5043.02     4938.48     59.15 o 
  -2   1   5      478.35      453.91     13.10 o 
  -1   1   5     3556.81     3559.63     56.63 o 
   0   1   5     1804.13     1603.08     21.12 o 
   1   1   5    18319.92    16854.29    171.25 o 
   2   1   5    13408.17    13113.54     99.51 o 
   3   1   5        4.92       33.39     16.54 o 
   4   1   5      574.07      662.13     32.00 o 
   5   1   5        6.09       30.83      5.41 o 
   6   1   5      230.54      216.27     11.34 o 
   7   1   5     1587.14     1495.42     30.56 o 
   8   1   5       12.04       31.30     11.15 o 
   9   1   5       68.73      114.38     13.28 o 
  10   1   5        9.26       62.41      7.97 o 
 -10   2   5       72.69      144.32     14.86 o 
  -9   2   5      110.37      173.88     29.95 o 
  -8   2   5        0.09        2.70     10.06 o 
  -7   2   5     1287.82     1221.79     18.52 o 
  -6   2   5        5.51       36.83      6.82 o 
  -5   2   5      155.89      155.90      7.78 o 
  -4   2   5     3189.66     3354.05     68.92 o 
  -3   2   5      132.85      145.93     11.83 o 
  -2   2   5    27098.35    26518.03    200.36 o 
  -1   2   5      403.39      417.11     13.82 o 
   0   2   5     2627.10     2352.00     40.55 o 
   1   2   5    22110.91    20547.89     83.96 o 
   2   2   5     1523.27     1517.70     43.25 o 
   3   2   5        1.23       43.23     13.17 o 
   4   2   5      387.88      414.36     30.67 o 
   5   2   5      733.12      783.96     15.70 o 
   6   2   5      117.19      145.17     10.53 o 
   7   2   5        4.48       11.41     12.20 o 
   8   2   5       16.62       27.00     12.15 o 
   9   2   5      249.75      279.11     24.32 o 
  10   2   5      191.40      224.39     17.41 o 
  -9   3   5      237.84      281.06     13.45 o 
  -8   3   5      178.12      201.97     17.41 o 
  -7   3   5     1091.34     1134.50     18.99 o 
  -6   3   5     1130.54     1210.14     15.06 o 
  -5   3   5      369.09      429.79      9.23 o 
  -4   3   5      523.23      538.82     29.23 o 
  -3   3   5      509.60      555.14     25.31 o 
  -2   3   5      111.52      154.21     25.33 o 
  -1   3   5    18686.30    17672.75    242.29 o 
   0   3   5      511.28      512.90     16.35 o 
   1   3   5     2424.71     2357.45     66.89 o 
   2   3   5    11135.02    11159.58    171.02 o 
   3   3   5     1482.76     1384.20     48.85 o 
   4   3   5     4066.16     4150.49     94.83 o 
   5   3   5       68.96       89.65      7.56 o 
   6   3   5     1778.84     1790.49     34.81 o 
   7   3   5      547.26      558.23     24.29 o 
   8   3   5      160.52      200.28     15.78 o 
   9   3   5      124.87      181.34     19.55 o 
  -9   4   5       47.77       81.05     18.39 o 
  -8   4   5        0.08       -4.44     10.12 o 
  -7   4   5      239.30      253.76     15.36 o 
  -6   4   5     5032.39     4907.39     41.35 o 
  -5   4   5      339.29      448.05      8.21 o 
  -4   4   5       98.59      108.10     15.55 o 
  -3   4   5     6244.17     5798.31    152.03 o 
  -2   4   5      191.96      203.19     33.17 o 
  -1   4   5     2265.67     2201.33     29.98 o 
   0   4   5       47.96       55.51     16.06 o 
   1   4   5     4304.45     4164.27     93.33 o 
   2   4   5     1759.74     1911.13     73.44 o 
   3   4   5    23129.32    24725.17    660.44 o 
   4   4   5     1337.12     1300.37     72.32 o 
   5   4   5       90.22      106.22      8.69 o 
   6   4   5      302.28      340.08     16.07 o 
   7   4   5     2209.02     2152.59     43.91 o 
   8   4   5        4.93       26.29     14.01 o 
   9   4   5        1.66       41.31     13.14 o 
  -9   5   5        1.94       44.72     17.17 o 
  -8   5   5      134.22      164.15     22.10 o 
  -7   5   5      294.79      305.83     11.41 o 
  -6   5   5      543.67      597.27     11.80 o 
  -5   5   5       17.57       39.41      4.74 o 
  -4   5   5     3317.63     3249.12     74.38 o 
  -3   5   5    31480.87    32118.38    361.15 o 
  -2   5   5     1463.24     1533.20     72.54 o 
  -1   5   5      200.47      229.02     13.20 o 
   0   5   5     1009.77     1075.40     45.83 o 
   1   5   5      175.55      147.28     24.64 o 
   2   5   5     6959.88     7230.81    146.52 o 
   3   5   5       97.49       74.88     28.89 o 
   4   5   5     2558.92     2489.66     76.31 o 
   5   5   5     1056.21     1220.08     23.15 o 
   6   5   5     1960.16     2034.57     43.91 o 
   7   5   5     1749.55     1737.14     33.36 o 
   8   5   5       34.17       66.76     19.79 o 
   9   5   5        5.00       40.62     13.63 o 
  -9   6   5      139.10      148.03     12.85 o 
  -8   6   5       51.67       30.10     13.22 o 
  -7   6   5     1830.22     1794.32     25.05 o 
  -6   6   5       44.64       62.91      6.43 o 
  -5   6   5     2303.54     2412.61     21.12 o 
  -4   6   5     5212.10     5127.63     61.33 o 
  -3   6   5       16.34       20.80     27.46 o 
  -2   6   5      130.29      123.52     29.75 o 
  -1   6   5     1755.17     1830.25     37.70 o 
   0   6   5     2147.40     2188.42     69.33 o 
   1   6   5     4303.98     4244.41    104.75 o 
   2   6   5      264.11      236.52     35.53 o 
   3   6   5     8030.03     9159.35    191.17 o 
   4   6   5     6166.91     6288.73     57.34 o 
   5   6   5      560.04      616.02     19.99 o 
   6   6   5      556.96      587.84     17.30 o 
   7   6   5       65.01       84.70     10.78 o 
   8   6   5       19.07       60.19     12.67 o 
   9   6   5      107.46      129.52     17.13 o 
  -9   7   5     1308.20     1278.26     20.88 o 
  -8   7   5       18.63       31.85     13.62 o 
  -7   7   5      356.02      350.52     15.86 o 
  -6   7   5      671.67      715.22     14.03 o 
  -5   7   5      942.04      990.53     15.59 o 
  -4   7   5     1279.35     1258.09     16.63 o 
  -3   7   5      580.38      575.69     56.60 o 
  -2   7   5     1558.70     1556.02     47.13 o 
  -1   7   5     2928.76     2914.46     51.86 o 
   0   7   5     1642.93     1631.08     41.87 o 
   1   7   5      105.38      111.40     27.53 o 
   2   7   5     1810.37     1806.13     81.19 o 
   3   7   5     1241.48     1223.11     74.92 o 
   4   7   5       25.79       39.44      8.34 o 
   5   7   5     1463.64     1504.35     29.94 o 
   6   7   5       64.99       73.42      8.06 o 
   7   7   5     1101.73     1024.05     30.26 o 
   8   7   5       63.85      110.48      9.78 o 
   9   7   5      834.34      731.45     17.48 o 
  -9   8   5      253.45      232.99     14.41 o 
  -8   8   5      501.57      547.01     20.44 o 
  -7   8   5     1972.16     1753.47     25.15 o 
  -6   8   5        0.27       20.41      7.57 o 
  -5   8   5      970.41      964.11     14.93 o 
  -4   8   5        0.33       13.65      4.26 o 
  -3   8   5     6241.89     6270.15     96.46 o 
  -2   8   5     1114.32     1112.04     42.61 o 
  -1   8   5       14.65       35.24     18.30 o 
   0   8   5      945.44      951.74     34.99 o 
   1   8   5     3641.15     3519.46    107.38 o 
   2   8   5      203.36      231.52     36.47 o 
   3   8   5    12556.38    13951.02    251.84 o 
   4   8   5      128.02      153.52     14.15 o 
   5   8   5     1531.03     1567.35     25.79 o 
   6   8   5       60.27       86.18     16.78 o 
   7   8   5      449.58      474.96     19.03 o 
   8   8   5        3.51       37.13     11.19 o 
   9   8   5      956.32      948.52     22.08 o 
  -9   9   5      538.33      517.68     18.69 o 
  -8   9   5       44.18       60.61     14.68 o 
  -7   9   5      231.66      289.95     12.21 o 
  -6   9   5     2133.27     1962.10     22.46 o 
  -5   9   5      740.34      787.08     16.50 o 
  -4   9   5      580.98      686.59     11.11 o 
  -3   9   5     4867.25     5253.88    155.91 o 
  -2   9   5     3882.60     3740.16     80.67 o 
  -1   9   5     5238.88     5292.67     68.05 o 
   0   9   5       70.80      118.04     32.15 o 
   1   9   5      420.48      417.37     43.06 o 
   2   9   5      572.19      511.11     51.45 o 
   3   9   5     3416.72     3729.06    135.58 o 
   4   9   5      441.23      429.97     20.85 o 
   5   9   5        5.52        4.90      8.15 o 
   6   9   5     2168.89     2094.95     31.73 o 
   7   9   5     5676.82     5473.87     82.13 o 
   8   9   5      186.22      257.03     15.69 o 
   9   9   5        0.08       23.94     10.58 o 
  -9  10   5       24.27       22.90      9.04 o 
  -8  10   5      154.15      155.65     19.38 o 
  -7  10   5     3751.44     3689.49     45.13 o 
  -6  10   5      682.67      681.06     15.19 o 
  -5  10   5      154.98      200.56     12.36 o 
  -4  10   5      262.33      263.61      8.10 o 
  -3  10   5      963.39     1045.38     24.61 o 
  -2  10   5     1638.65     1517.15     54.68 o 
  -1  10   5       29.85       55.95     12.94 o 
   0  10   5      185.80      237.83     22.69 o 
   1  10   5     3190.01     3328.59    114.86 o 
   2  10   5     3017.95     3340.00    123.99 o 
   3  10   5      758.83      841.96     33.36 o 
   4  10   5       32.87       43.66     11.04 o 
   5  10   5      364.05      395.99     20.26 o 
   6  10   5      192.72      165.15     12.96 o 
   7  10   5      390.85      331.44     21.43 o 
   8  10   5     1467.63     1394.35     39.18 o 
   9  10   5      165.86      202.41     12.58 o 
  -9  11   5       29.23       12.31      7.75 o 
  -8  11   5      878.11      849.38     26.77 o 
  -7  11   5      215.94      217.27     12.35 o 
  -6  11   5       26.44       26.67      7.81 o 
  -5  11   5      258.31      295.35     12.47 o 
  -4  11   5       33.60       38.63      5.87 o 
  -3  11   5      307.49      331.03     12.76 o 
  -2  11   5     1623.03     1639.23     59.85 o 
  -1  11   5      229.38      270.00     19.35 o 
   0  11   5        3.24       23.14     13.77 o 
   1  11   5      211.64      263.11     40.79 o 
   2  11   5     2693.61     2932.15    120.99 o 
   3  11   5        1.52        4.60      7.54 o 
   4  11   5      141.88      133.16     14.22 o 
   5  11   5      399.58      443.15     18.37 o 
   6  11   5       57.64       64.87     11.62 o 
   7  11   5      635.70      748.79     27.89 o 
   8  11   5       13.53       31.08     21.56 o 
   9  11   5       15.83       25.62     12.21 o 
  -9  12   5       21.71       14.49      7.43 o 
  -8  12   5      107.85      103.02     13.34 o 
  -7  12   5      128.93      105.53     11.30 o 
  -6  12   5      269.96      294.61     12.47 o 
  -5  12   5        0.32        6.80      6.92 o 
  -4  12   5      400.62      406.73     12.57 o 
  -3  12   5       23.97       14.37      4.79 o 
  -2  12   5      512.83      586.26     16.92 o 
  -1  12   5      620.37      763.27     32.30 o 
   0  12   5      299.23      316.90     27.55 o 
   1  12   5       15.79       11.03     21.47 o 
   2  12   5       16.62        8.18      8.96 o 
   3  12   5      734.06      709.66     29.11 o 
   4  12   5       20.77       27.70     10.64 o 
   5  12   5      211.57      238.71     14.89 o 
   6  12   5      192.07      207.54     12.58 o 
   7  12   5       96.97      126.27     15.28 o 
   8  12   5      140.83      156.63     14.71 o 
   9  12   5      101.37       74.45     16.18 o 
  -9  13   5       96.39       76.04     14.88 o 
  -8  13   5      139.81      123.05     13.10 o 
  -7  13   5       78.47       66.06     10.08 o 
  -6  13   5      813.00      795.56     18.30 o 
  -5  13   5      114.77      130.26      9.73 o 
  -4  13   5      605.25      605.26     15.33 o 
  -3  13   5      108.44      109.54      7.76 o 
  -2  13   5        4.42       18.96      6.59 o 
  -1  13   5        0.01       10.03      6.58 o 
   0  13   5       34.93       50.08      9.02 o 
   1  13   5     1042.95     1230.32     25.30 o 
   2  13   5       38.75       30.26      7.53 o 
   3  13   5       19.17        8.00      9.27 o 
   4  13   5      850.95      807.35     24.39 o 
   5  13   5       60.41       51.22     11.32 o 
   6  13   5      221.73      210.28     12.56 o 
   7  13   5      778.37      713.67     22.24 o 
   8  13   5      148.66      195.66     13.93 o 
  -8  14   5        8.49        3.93      8.87 o 
  -7  14   5       60.14       57.55      9.60 o 
  -6  14   5      766.02      797.13     18.20 o 
  -5  14   5       70.70       72.73      8.48 o 
  -4  14   5      417.03      393.53     11.87 o 
  -3  14   5       45.81       44.89      7.19 o 
  -2  14   5      144.54      140.79      9.12 o 
  -1  14   5     2666.87     2861.86     32.61 o 
   0  14   5       25.61       26.91      6.66 o 
   1  14   5      576.23      615.28     16.70 o 
   2  14   5      126.42      108.90      9.23 o 
   3  14   5       69.16       65.66     13.70 o 
   4  14   5      390.33      384.73     21.66 o 
   5  14   5      420.40      407.14     20.77 o 
   6  14   5     1052.27     1034.41     26.68 o 
   7  14   5      379.83      328.95     15.94 o 
   8  14   5        4.76       13.43     19.61 o 
  -8  15   5       50.61       38.41      9.14 o 
  -7  15   5      401.35      392.69     14.81 o 
  -6  15   5      220.99      223.60     11.92 o 
  -5  15   5      292.66      302.96     12.04 o 
  -4  15   5       24.00       34.67      7.38 o 
  -3  15   5        8.17        5.93      6.74 o 
  -2  15   5      496.21      473.81     14.94 o 
  -1  15   5        5.45       17.47      8.39 o 
   0  15   5       58.52       63.14      7.39 o 
   1  15   5     1239.66     1251.51     21.75 o 
   2  15   5      267.35      235.29     13.59 o 
   3  15   5        2.25       -6.74     10.99 o 
   4  15   5      456.84      400.54     21.81 o 
   5  15   5      239.56      226.28     22.01 o 
   6  15   5      158.19      157.49     12.77 o 
   7  15   5       32.12       39.76      8.95 o 
   8  15   5        0.40       24.71     12.85 o 
  -8  16   5       53.82       42.32     10.47 o 
  -7  16   5       28.97       28.64      7.63 o 
  -6  16   5      723.31      695.93     17.78 o 
  -5  16   5       33.48       44.53     11.18 o 
  -4  16   5     2868.63     2756.64     41.85 o 
  -3  16   5       43.14       37.15      7.73 o 
  -2  16   5      103.07       83.97      8.82 o 
  -1  16   5       72.09       81.26      8.80 o 
   0  16   5      851.87      795.47     19.40 o 
   1  16   5      872.74      860.87     19.15 o 
   2  16   5       67.60       80.80     10.17 o 
   3  16   5      519.95      525.60     66.58 o 
   4  16   5      658.87      654.27     34.71 o 
   5  16   5       15.25       10.98     13.79 o 
   6  16   5      461.56      415.46     17.70 o 
   7  16   5      158.10      161.61     10.24 o 
   8  16   5        2.22       25.31     13.85 o 
  -8  17   5       30.80       34.58     14.57 o 
  -7  17   5      242.21      236.86     12.56 o 
  -6  17   5      111.57      121.65     10.70 o 
  -5  17   5        0.66       15.37      8.51 o 
  -4  17   5      148.02      149.52     11.21 o 
  -3  17   5      233.78      203.82     13.11 o 
  -2  17   5       56.67       44.80      8.29 o 
  -1  17   5      432.05      430.80     15.15 o 
   0  17   5      958.96      903.24     20.54 o 
   1  17   5     1552.97     1531.12     28.26 o 
   2  17   5      632.53      645.98     25.79 o 
   3  17   5      639.73      613.86     35.73 o 
   4  17   5     2096.15     2077.22     48.13 o 
   5  17   5       51.53       48.81     11.26 o 
   6  17   5      880.20      838.39     22.91 o 
   7  17   5        2.46        8.65      6.10 o 
   8  17   5      100.16      171.24     16.97 o 
  -7  18   5       14.75       13.67      6.61 o 
  -6  18   5      242.18      248.45     14.36 o 
  -5  18   5       11.01       17.98      7.94 o 
  -4  18   5      383.06      377.90     15.21 o 
  -3  18   5      605.03      546.12     22.64 o 
  -2  18   5      110.58      107.50     12.78 o 
  -1  18   5     2115.31     2087.27     34.78 o 
   0  18   5      122.21      116.59     11.12 o 
   1  18   5      473.61      490.98     17.64 o 
   2  18   5       66.68       68.33     10.07 o 
   3  18   5     1149.09     1199.73     56.85 o 
   4  18   5      448.82      474.04     28.04 o 
   5  18   5       17.30       19.94      8.38 o 
   6  18   5      116.41      105.28      9.41 o 
   7  18   5      275.12      303.21     14.92 o 
  -7  19   5      160.52      179.34     15.15 o 
  -6  19   5      359.22      350.64     13.47 o 
  -5  19   5       22.88       36.36      8.21 o 
  -4  19   5        0.85       18.49      9.06 o 
  -3  19   5     5458.23     5417.12     75.89 o 
  -2  19   5      642.15      644.59     24.25 o 
  -1  19   5      153.39      155.25     12.37 o 
   0  19   5      572.56      617.31     22.53 o 
   1  19   5      182.84      188.80     14.83 o 
   2  19   5      145.33      156.30     13.88 o 
   3  19   5        3.96       30.57     10.91 o 
   4  19   5      305.54      298.23     18.11 o 
   5  19   5       79.69       76.00     10.38 o 
   6  19   5        1.03       11.72      6.40 o 
   7  19   5       10.80        8.70      6.40 o 
  -7  20   5       48.38       61.00     15.73 o 
  -6  20   5       82.75       73.75      8.97 o 
  -5  20   5      358.22      329.12     15.49 o 
  -4  20   5       13.41       17.13      8.81 o 
  -3  20   5      275.86      273.70     18.98 o 
  -2  20   5        0.01       -7.70     11.32 o 
  -1  20   5      577.52      616.85     33.04 o 
   0  20   5     1033.31     1042.75     32.07 o 
   1  20   5       89.88       96.40     13.45 o 
   2  20   5     3488.24     3447.06     65.91 o 
   3  20   5     6795.57     6545.82     95.94 o 
   4  20   5      204.09      260.97     16.55 o 
   5  20   5        2.92       11.96      8.07 o 
   6  20   5       64.30       77.41     11.59 o 
   7  20   5      143.74      176.28     20.84 o 
  -6  21   5       86.60      105.06      8.80 o 
  -5  21   5       31.05       49.81      8.66 o 
  -4  21   5        4.83       24.03      8.65 o 
  -3  21   5     3753.44     3501.35     56.09 o 
  -2  21   5     2338.94     2315.63     39.75 o 
  -1  21   5      302.18      314.48     32.86 o 
   0  21   5      447.12      448.20     22.93 o 
   1  21   5     1371.14     1403.15     35.73 o 
   2  21   5       70.10       88.63     24.48 o 
   3  21   5        5.71       43.73     10.36 o 
   4  21   5      517.32      492.41     20.85 o 
   5  21   5       33.02       29.09      7.59 o 
   6  21   5        0.02        8.31      5.42 o 
  -6  22   5       25.15       23.87      7.31 o 
  -5  22   5       18.89       26.23      6.81 o 
  -4  22   5      762.84      712.83     18.77 o 
  -3  22   5      147.45      149.79     14.92 o 
  -2  22   5     1100.82     1088.89     31.80 o 
  -1  22   5       64.76       57.57     17.81 o 
   0  22   5       32.77       40.06     12.56 o 
   1  22   5       24.56       26.02     10.77 o 
   2  22   5      734.74      648.22     29.87 o 
   3  22   5      362.39      320.82     31.83 o 
   4  22   5       49.20       39.11      8.68 o 
   5  22   5      105.98       96.37     10.82 o 
   6  22   5      598.17      581.54     14.28 o 
  -6  23   5      186.70      183.11     14.53 o 
  -5  23   5     1711.38     1622.18     26.34 o 
  -4  23   5       11.05       11.99      6.34 o 
  -3  23   5      458.19      489.29     18.20 o 
  -2  23   5       21.03       24.96     10.09 o 
  -1  23   5       11.55        8.69      9.77 o 
   0  23   5      179.45      178.62     16.17 o 
   1  23   5        2.43       -5.35      9.68 o 
   2  23   5      822.81      838.56     48.97 o 
   3  23   5      655.83      716.75     43.06 o 
   4  23   5      447.14      458.07     15.71 o 
   5  23   5      153.82      151.06      9.27 o 
   6  23   5       20.42       25.94     10.92 o 
  -5  24   5        0.46       15.19      6.70 o 
  -4  24   5       36.62       48.42      7.52 o 
  -3  24   5      257.21      287.67     13.62 o 
  -2  24   5      496.39      507.07     28.36 o 
  -1  24   5        0.27        4.43     10.00 o 
   0  24   5        0.50        2.50      8.59 o 
   1  24   5       15.67        9.14     13.05 o 
   2  24   5       64.19       44.34     19.81 o 
   3  24   5      357.27      400.75     23.89 o 
   4  24   5       71.76       73.43      9.64 o 
   5  24   5     2151.63     2202.03     50.96 o 
  -5  25   5      668.79      680.99     31.10 o 
  -4  25   5       48.36       61.88      6.34 o 
  -3  25   5       18.82       27.77      6.25 o 
  -2  25   5       46.37       81.73     12.30 o 
  -1  25   5       10.20       13.22      9.66 o 
   0  25   5       18.43       13.24      8.19 o 
   1  25   5       22.79       12.63      9.27 o 
   2  25   5        3.94       12.87     10.00 o 
   3  25   5       69.17       68.24      9.36 o 
   4  25   5      139.03      137.47     10.52 o 
   5  25   5       23.14       20.25     10.43 o 
  -4  26   5      234.83      238.91     15.18 o 
  -3  26   5       45.09       64.21      7.36 o 
  -2  26   5      686.91      636.54     22.02 o 
  -1  26   5       16.37       13.87      8.68 o 
   0  26   5      126.62      111.13     11.14 o 
   1  26   5        1.16        1.34      8.04 o 
   2  26   5      434.14      479.72     22.17 o 
   3  26   5       13.97       13.11      9.24 o 
   4  26   5       12.73       22.56     13.13 o 
  -3  27   5       57.86       66.53      8.14 o 
  -2  27   5      480.13      461.75     17.44 o 
  -1  27   5        5.80       19.04      7.71 o 
   0  27   5       86.99      105.38     13.02 o 
   1  27   5      193.09      170.97     14.48 o 
   2  27   5      142.09      134.81     15.14 o 
   3  27   5       10.76       21.88      8.36 o 
  -2  28   5        0.53       10.22      7.23 o 
  -1  28   5       66.85       46.42      9.67 o 
   0  28   5        0.02        2.31      7.11 o 
   1  28   5       11.58        8.32      6.80 o 
   2  28   5       74.85       52.54     14.86 o 
  -8   0   6      158.60      168.15     18.59 o 
  -6   0   6     1127.15     1062.35     20.46 o 
  -4   0   6      234.84      289.46     43.99 o 
  -2   0   6    10523.73    10211.99    170.05 o 
   0   0   6        6.37       25.67     13.25 o 
   2   0   6     7157.00     6878.23    126.63 o 
   4   0   6       43.26       48.57     30.65 o 
   6   0   6     2015.69     1954.65     43.55 o 
   8   0   6      715.42      694.11     30.04 o 
  -9   1   6       14.18       51.93     14.24 o 
  -8   1   6      340.58      326.27     13.03 o 
  -7   1   6     2634.73     2555.64     28.06 o 
  -6   1   6        7.98       11.55      5.59 o 
  -5   1   6       66.83       64.46      4.77 o 
  -4   1   6     1706.97     1564.62     63.98 o 
  -3   1   6       22.76       37.07     14.80 o 
  -2   1   6      105.88      134.52     23.05 o 
  -1   1   6     1681.47     1486.42     28.84 o 
   0   1   6     1293.06     1146.26     31.51 o 
   1   1   6      153.75      171.62     13.48 o 
   2   1   6      120.42      137.37     13.53 o 
   3   1   6      575.16      553.04     26.83 o 
   4   1   6     1449.41     1455.79     41.14 o 
   5   1   6       33.28       26.73      5.28 o 
   6   1   6       11.54       25.59      7.07 o 
   7   1   6     1890.67     1794.02     33.80 o 
   8   1   6      215.65      175.80     13.48 o 
   9   1   6      128.66      174.68     16.99 o 
  -9   2   6       12.09       65.16     25.01 o 
  -8   2   6      699.56      683.34     17.15 o 
  -7   2   6      383.06      354.80     13.32 o 
  -6   2   6       51.41       52.18      6.44 o 
  -5   2   6        0.30        8.32      4.27 o 
  -4   2   6     1056.31      960.16     74.56 o 
  -3   2   6      832.83      738.57     39.02 o 
  -2   2   6      674.88      572.75     32.85 o 
  -1   2   6     1406.03     1245.15     22.77 o 
   0   2   6        0.22       19.36      7.82 o 
   1   2   6      240.08      245.59      9.97 o 
   2   2   6     3153.35     3061.97     62.95 o 
   3   2   6     1251.82     1313.25    109.96 o 
   4   2   6      223.01      294.56     27.16 o 
   5   2   6        0.20       21.04      6.05 o 
   6   2   6        9.91       20.74      7.21 o 
   7   2   6       49.23       41.72     21.00 o 
   8   2   6      606.90      580.55     23.99 o 
   9   2   6        0.20       37.44     19.17 o 
  -9   3   6       40.43      103.57     12.36 o 
  -8   3   6      324.84      358.35     15.44 o 
  -7   3   6     1232.44     1195.16     22.84 o 
  -6   3   6        3.02       24.00      5.54 o 
  -5   3   6      194.23      202.65      6.64 o 
  -4   3   6     1144.36     1106.21     81.66 o 
  -3   3   6     3266.01     3209.00    116.30 o 
  -2   3   6     1503.33     1491.26    121.48 o 
  -1   3   6     2808.18     2592.47     47.29 o 
   0   3   6     4513.99     4305.75     49.92 o 
   1   3   6     6935.01     6728.10    119.69 o 
   2   3   6     1918.66     1846.88     49.92 o 
   3   3   6      976.05     1080.45     45.79 o 
   4   3   6     2779.75     2941.02     81.81 o 
   5   3   6      497.53      459.83     13.04 o 
   6   3   6      236.47      246.78     12.98 o 
   7   3   6     2872.74     2701.95     71.49 o 
   8   3   6       38.10       65.36     10.72 o 
   9   3   6      188.74      167.21     15.14 o 
  -9   4   6      276.02      326.69     17.91 o 
  -8   4   6      533.69      541.83     15.45 o 
  -7   4   6     2178.18     2083.04     29.29 o 
  -6   4   6      880.68      895.26     13.02 o 
  -5   4   6     1725.59     1724.94     15.92 o 
  -4   4   6        0.38        9.70      5.16 o 
  -3   4   6     7028.14     6830.47    171.78 o 
  -2   4   6     3891.16     3792.59    114.11 o 
  -1   4   6     5613.19     5691.68     73.02 o 
   0   4   6      156.25      128.97     19.72 o 
   1   4   6     3430.66     3618.22     91.77 o 
   2   4   6     1309.43     1304.32     63.91 o 
   3   4   6     5359.54     5601.24    140.52 o 
   4   4   6      192.67      226.84     11.16 o 
   5   4   6      382.35      380.14     12.65 o 
   6   4   6     1412.14     1449.76     30.31 o 
   7   4   6     3860.98     3667.04     57.32 o 
   8   4   6       86.66      109.18     13.63 o 
   9   4   6      356.73      381.20     12.69 o 
  -9   5   6      290.46      349.37     22.99 o 
  -8   5   6      103.83      169.87     18.82 o 
  -7   5   6     3940.32     3863.18     41.79 o 
  -6   5   6        1.86       28.10      6.66 o 
  -5   5   6       61.64       78.97      8.05 o 
  -4   5   6      644.71      594.42     10.06 o 
  -3   5   6      233.84      173.98     34.88 o 
  -2   5   6     1173.88     1154.84     67.74 o 
  -1   5   6     4834.47     4496.88     97.91 o 
   0   5   6      241.01      256.17     26.51 o 
   1   5   6     5418.97     5457.71    117.14 o 
   2   5   6     1371.64     1461.01     70.59 o 
   3   5   6     3461.32     3212.41    172.95 o 
   4   5   6      434.43      417.02     15.05 o 
   5   5   6        9.12       14.13      7.62 o 
   6   5   6       82.97       51.26     17.22 o 
   7   5   6     2681.88     2562.65     43.26 o 
   8   5   6      264.82      281.87     16.91 o 
   9   5   6      163.91      197.63     15.59 o 
  -9   6   6      878.90      919.65     17.63 o 
  -8   6   6        0.47       46.10     16.30 o 
  -7   6   6       29.69       28.05      9.79 o 
  -6   6   6      209.39      255.40      9.85 o 
  -5   6   6     1196.11     1185.49     14.49 o 
  -4   6   6       35.28       86.24      7.76 o 
  -3   6   6     7975.48     7539.85    187.41 o 
  -2   6   6     1158.55     1111.69     68.80 o 
  -1   6   6        5.65       23.79      9.20 o 
   0   6   6       35.82       37.54     18.25 o 
   1   6   6      604.18      579.12     43.60 o 
   2   6   6      929.39      912.04     59.35 o 
   3   6   6     8601.28     8865.59    195.09 o 
   4   6   6       24.05        7.01      7.62 o 
   5   6   6     2241.10     2220.88     32.30 o 
   6   6   6        5.79       21.55      7.81 o 
   7   6   6       17.52       34.83     10.15 o 
   8   6   6       17.70       60.44     11.89 o 
   9   6   6     1083.73     1047.95     20.51 o 
  -9   7   6      176.05      186.13     13.34 o 
  -8   7   6      333.98      341.07     20.35 o 
  -7   7   6       12.40       16.19      9.25 o 
  -6   7   6      953.81      961.74     16.37 o 
  -5   7   6       73.35       86.87      5.75 o 
  -4   7   6     2187.62     2224.62     18.95 o 
  -3   7   6     1391.09     1572.09     90.24 o 
  -2   7   6     2368.36     2451.35    101.79 o 
  -1   7   6     1971.57     1858.41     40.91 o 
   0   7   6      247.66      192.32     27.18 o 
   1   7   6     2171.03     2125.46     81.50 o 
   2   7   6     1557.07     1874.23     85.85 o 
   3   7   6     1276.56     1636.43     88.34 o 
   4   7   6     2291.12     2320.46     35.83 o 
   5   7   6        2.70       -1.80      8.48 o 
   6   7   6      426.05      426.04     14.75 o 
   7   7   6       82.03      139.83     20.62 o 
   8   7   6        2.33       25.38      9.80 o 
   9   7   6       79.72      105.48      9.83 o 
  -9   8   6       64.06       59.18     10.35 o 
  -8   8   6     1095.52     1142.35     26.83 o 
  -7   8   6      356.16      340.56     13.84 o 
  -6   8   6      622.66      661.91     16.63 o 
  -5   8   6        0.24       12.63      5.49 o 
  -4   8   6     1217.33     1237.03     14.01 o 
  -3   8   6    11321.16    11717.29    246.68 o 
  -2   8   6     1097.53     1051.73     30.52 o 
  -1   8   6       47.14       72.49     10.30 o 
   0   8   6       65.13       38.08     21.39 o 
   1   8   6      364.65      287.68     37.52 o 
   2   8   6      704.96      702.03     57.91 o 
   3   8   6     9892.57    11467.90    233.97 o 
   4   8   6       11.63       21.06      7.69 o 
   5   8   6      147.83      141.51     17.27 o 
   6   8   6     1383.49     1328.13     22.54 o 
   7   8   6      448.89      445.79     18.47 o 
   8   8   6      330.14      367.40     17.18 o 
   9   8   6       52.93       45.61     11.24 o 
  -9   9   6       68.33       69.75      9.98 o 
  -8   9   6      115.99       98.43     14.82 o 
  -7   9   6      489.33      477.55     21.02 o 
  -6   9   6       36.14       45.39      8.35 o 
  -5   9   6      423.85      507.66     19.41 o 
  -4   9   6      368.43      351.96      9.13 o 
  -3   9   6      569.34      544.59     17.84 o 
  -2   9   6      612.47      641.63     25.81 o 
  -1   9   6     2787.24     2771.61     78.15 o 
   0   9   6    10660.08    11124.80    187.94 o 
   1   9   6     4263.06     4317.58    127.44 o 
   2   9   6        1.85       13.03     22.51 o 
   3   9   6     3780.78     3880.17     62.00 o 
   4   9   6      201.05      175.11     16.88 o 
   5   9   6      218.19      258.77     21.32 o 
   6   9   6      404.45      372.61     17.96 o 
   7   9   6      336.67      288.95     20.43 o 
   8   9   6       10.78       23.34     12.47 o 
   9   9   6      156.80      174.32     10.35 o 
  -9  10   6      111.25      129.18     11.17 o 
  -8  10   6        2.59        0.39     11.10 o 
  -7  10   6     2655.41     2507.41     32.69 o 
  -6  10   6     1182.26     1168.06     19.89 o 
  -5  10   6      172.05      202.92     13.52 o 
  -4  10   6      127.47      172.14      6.95 o 
  -3  10   6       34.32       44.10      5.55 o 
  -2  10   6     1046.02     1046.26     34.88 o 
  -1  10   6      539.61      567.81     36.04 o 
   0  10   6        2.39       20.74     12.32 o 
   1  10   6      120.14      135.77     33.35 o 
   2  10   6     1698.55     1651.60     90.63 o 
   3  10   6      271.46      304.24     22.89 o 
   4  10   6      149.23      173.98     15.45 o 
   5  10   6       32.82       26.90     10.11 o 
   6  10   6       58.95       64.54     11.80 o 
   7  10   6     2637.36     2491.68     48.24 o 
   8  10   6      131.99      179.18     28.71 o 
   9  10   6      314.60      346.24     12.74 o 
  -9  11   6       43.97       35.63      9.75 o 
  -8  11   6      285.86      266.48     17.36 o 
  -7  11   6      597.53      595.52     19.38 o 
  -6  11   6      524.36      528.82     16.17 o 
  -5  11   6      929.52      889.91     17.94 o 
  -4  11   6      611.98      642.34     12.97 o 
  -3  11   6      448.81      469.42     11.43 o 
  -2  11   6      137.00      102.64      9.48 o 
  -1  11   6      185.79      186.95     16.86 o 
   0  11   6       18.96       26.52     12.55 o 
   1  11   6      385.07      398.90     48.36 o 
   2  11   6      304.00      261.76     20.78 o 
   3  11   6      571.36      573.62     18.40 o 
   4  11   6      538.51      588.40     25.42 o 
   5  11   6      965.08      908.97     29.90 o 
   6  11   6        2.36       -7.37     10.69 o 
   7  11   6     1413.41     1349.07     35.96 o 
   8  11   6        0.65       26.36     19.07 o 
   9  11   6       49.84       38.70     14.86 o 
  -9  12   6       23.43       28.39     12.42 o 
  -8  12   6       14.90        3.36     10.06 o 
  -7  12   6      146.87       98.56     11.10 o 
  -6  12   6       96.75       99.38     10.34 o 
  -5  12   6       34.90       37.76      8.31 o 
  -4  12   6      843.98      858.54     14.98 o 
  -3  12   6      470.42      513.14     12.11 o 
  -2  12   6        7.71        7.91      5.05 o 
  -1  12   6        4.93       14.25      6.57 o 
   0  12   6        9.92        9.84      7.28 o 
   1  12   6        0.03        4.41      6.77 o 
   2  12   6      188.60      165.46     11.34 o 
   3  12   6      426.81      514.84     18.10 o 
   4  12   6      399.10      423.62     22.81 o 
   5  12   6        3.62       -7.48      9.91 o 
   6  12   6      137.34      119.88     13.37 o 
   7  12   6        3.56       16.03     11.76 o 
   8  12   6       77.84       66.99     17.35 o 
  -8  13   6      566.89      530.71     19.98 o 
  -7  13   6       18.48       23.15      9.05 o 
  -6  13   6       17.84       16.74      8.81 o 
  -5  13   6       57.71       72.33      8.69 o 
  -4  13   6      753.93      747.83     16.76 o 
  -3  13   6      183.50      174.16      7.75 o 
  -2  13   6     4973.87     4781.00     47.62 o 
  -1  13   6        7.07       19.38      5.63 o 
   0  13   6        1.78        5.26      7.19 o 
   1  13   6       13.58        7.82      6.57 o 
   2  13   6     3467.52     3394.39     44.06 o 
   3  13   6      122.30      134.53     11.22 o 
   4  13   6      867.78      877.54     31.91 o 
   5  13   6        0.19       -0.06     10.22 o 
   6  13   6        1.62        0.34      9.37 o 
   7  13   6        3.33       24.65     12.03 o 
   8  13   6      130.17      175.18     14.29 o 
  -8  14   6      145.40      147.98     11.98 o 
  -7  14   6      428.71      380.93     15.16 o 
  -6  14   6       55.67       58.66      9.34 o 
  -5  14   6       17.79       23.37      7.76 o 
  -4  14   6      414.79      377.41     11.83 o 
  -3  14   6       40.49       34.65      6.69 o 
  -2  14   6       25.64       19.98      6.12 o 
  -1  14   6     1699.80     1648.88     25.58 o 
   0  14   6        0.73        6.64      7.32 o 
   1  14   6     1803.20     1786.09     32.72 o 
   2  14   6       48.77       59.32      8.52 o 
   3  14   6        0.01        5.73      7.87 o 
   4  14   6      601.20      572.06     22.25 o 
   5  14   6      237.96      225.58     17.41 o 
   6  14   6        2.75        6.54      9.95 o 
   7  14   6      134.50      127.64     16.44 o 
   8  14   6       52.36       76.20      8.80 o 
  -8  15   6       29.21       41.07      8.37 o 
  -7  15   6        0.69       -0.50      7.63 o 
  -6  15   6      949.45      915.00     20.50 o 
  -5  15   6      784.23      757.84     18.72 o 
  -4  15   6      398.69      381.46     14.46 o 
  -3  15   6      251.27      228.69     10.44 o 
  -2  15   6      197.99      194.31     11.31 o 
  -1  15   6     1694.15     1772.32     26.72 o 
   0  15   6      481.21      414.36     17.96 o 
   1  15   6     1689.76     1755.19     33.81 o 
   2  15   6        0.21        7.03      8.01 o 
   3  15   6       94.36       76.31      9.55 o 
   4  15   6       46.91       30.48      9.98 o 
   5  15   6      472.24      473.46     22.56 o 
   6  15   6      677.98      710.89     27.23 o 
   7  15   6      129.92      142.73     13.59 o 
   8  15   6        0.73       17.58     14.25 o 
  -8  16   6       23.87       15.06     14.14 o 
  -7  16   6        2.92       -0.94      6.65 o 
  -6  16   6       48.48       45.35      8.15 o 
  -5  16   6       11.27       15.42      8.51 o 
  -4  16   6      289.08      284.42     13.49 o 
  -3  16   6      222.69      196.08     11.17 o 
  -2  16   6       86.79       85.37      9.64 o 
  -1  16   6     1306.42     1331.81     24.26 o 
   0  16   6       30.41       28.36      9.25 o 
   1  16   6      492.22      499.49     18.38 o 
   2  16   6        6.71        4.49      8.08 o 
   3  16   6       35.54       13.19     22.70 o 
   4  16   6       86.49       84.25     15.63 o 
   5  16   6       50.72       47.34     15.80 o 
   6  16   6       95.67       83.14     10.68 o 
   7  16   6       36.36       56.04     10.51 o 
   8  16   6       47.67       75.34     13.79 o 
  -8  17   6      157.04      130.19     17.30 o 
  -7  17   6       74.74       58.25      8.71 o 
  -6  17   6      333.52      333.62     14.53 o 
  -5  17   6     2236.57     2127.90     33.06 o 
  -4  17   6      306.72      316.41     14.22 o 
  -3  17   6     2522.11     2479.02     53.57 o 
  -2  17   6        0.05       -9.37      9.37 o 
  -1  17   6      710.03      640.01     18.05 o 
   0  17   6      903.45      964.90     26.34 o 
   1  17   6      717.74      699.42     20.90 o 
   2  17   6      118.14      135.40     12.05 o 
   3  17   6     3814.92     3764.39     85.27 o 
   4  17   6      210.53      214.99     16.18 o 
   5  17   6     1748.66     1677.97     37.24 o 
   6  17   6      537.23      544.59     16.09 o 
   7  17   6       17.69       33.93      9.25 o 
  -7  18   6       16.03       14.34      9.44 o 
  -6  18   6       34.02       43.41      8.28 o 
  -5  18   6       21.03       40.62      9.50 o 
  -4  18   6       30.19       32.40      8.15 o 
  -3  18   6      282.27      277.66     18.76 o 
  -2  18   6      129.73      142.32     13.75 o 
  -1  18   6     1577.80     1655.41     29.79 o 
   0  18   6        7.53       16.20      8.95 o 
   1  18   6     1297.10     1371.06     32.37 o 
   2  18   6       42.76       47.26      9.93 o 
   3  18   6       53.42       70.22     21.44 o 
   4  18   6       15.70       22.39     14.16 o 
   5  18   6       65.36       55.21     10.00 o 
   6  18   6       17.09       29.76      7.19 o 
   7  18   6       13.02       26.10      7.91 o 
  -7  19   6       47.86       59.28     17.42 o 
  -6  19   6      200.15      182.99     12.05 o 
  -5  19   6      244.57      226.86     11.98 o 
  -4  19   6      112.62      103.24     11.26 o 
  -3  19   6     1591.26     1482.70     37.40 o 
  -2  19   6      609.13      614.62     25.25 o 
  -1  19   6      234.54      219.72     14.54 o 
   0  19   6        7.81       16.93     10.74 o 
   1  19   6      740.56      756.29     25.36 o 
   2  19   6      268.86      289.69     17.28 o 
   3  19   6     1381.78     1294.05     39.18 o 
   4  19   6      587.84      540.67     25.95 o 
   5  19   6      418.71      372.38     16.63 o 
   6  19   6      229.54      222.94     10.43 o 
   7  19   6        8.23       11.21      5.55 o 
  -7  20   6      157.40      195.07     19.52 o 
  -6  20   6     1059.86     1071.06     22.84 o 
  -5  20   6      306.79      261.58     13.95 o 
  -4  20   6      688.79      754.72     22.58 o 
  -3  20   6      285.70      318.94     16.51 o 
  -2  20   6        8.55        7.63     11.20 o 
  -1  20   6      170.04      173.91     28.21 o 
   0  20   6        6.14       15.33     11.14 o 
   1  20   6       21.85       26.19     11.01 o 
   2  20   6       66.09       49.30     11.26 o 
   3  20   6     2359.81     2378.52     55.63 o 
   4  20   6       23.66       46.33     10.32 o 
   5  20   6      294.97      253.39     13.62 o 
   6  20   6      839.08      812.39     23.25 o 
   7  20   6      163.65      170.32     15.99 o 
  -6  21   6       69.28       59.71      7.69 o 
  -5  21   6      229.26      229.68     15.12 o 
  -4  21   6        7.86       24.08      7.51 o 
  -3  21   6     4876.81     4902.68     64.99 o 
  -2  21   6      844.84      913.11     25.75 o 
  -1  21   6        7.18       10.58     15.47 o 
   0  21   6      982.33      900.63     30.59 o 
   1  21   6      236.14      255.68     17.96 o 
   2  21   6      368.32      418.72     38.29 o 
   3  21   6     3825.40     3639.12     97.63 o 
   4  21   6       60.88       56.54      9.98 o 
   5  21   6      300.84      318.33     13.93 o 
   6  21   6       62.23       65.86      7.16 o 
  -6  22   6       14.84        3.97      7.86 o 
  -5  22   6        5.88       15.79      7.16 o 
  -4  22   6       65.81       98.73      8.87 o 
  -3  22   6       78.12       80.61      9.69 o 
  -2  22   6        6.90       11.80      8.81 o 
  -1  22   6      762.15      794.66     29.53 o 
   0  22   6        0.09       -0.34     11.69 o 
   1  22   6     1037.34     1029.71     30.76 o 
   2  22   6        8.44       37.52     20.32 o 
   3  22   6        0.43        7.27     12.64 o 
   4  22   6       46.31       66.90      9.66 o 
   5  22   6       69.21       81.89      7.13 o 
   6  22   6        0.87       18.39     13.10 o 
  -5  23   6       10.20       20.58      7.01 o 
  -4  23   6      583.61      626.36     16.16 o 
  -3  23   6        0.02        5.68      7.15 o 
  -2  23   6      310.34      278.68     15.05 o 
  -1  23   6      682.77      741.50     23.86 o 
   0  23   6      268.26      342.09     20.15 o 
   1  23   6      827.24      830.55     27.40 o 
   2  23   6        6.70       44.23     20.26 o 
   3  23   6       11.65        9.19     12.24 o 
   4  23   6      497.45      561.82     23.55 o 
   5  23   6        7.24       26.92      5.78 o 
  -5  24   6       74.35       79.88      6.69 o 
  -4  24   6       26.46       34.86      6.26 o 
  -3  24   6       49.65       69.70      7.59 o 
  -2  24   6      195.94      213.82     16.36 o 
  -1  24   6      113.61      119.02     12.30 o 
   0  24   6       30.89       36.73     11.02 o 
   1  24   6       50.81       48.96     10.35 o 
   2  24   6      291.88      330.70     32.78 o 
   3  24   6        7.75        3.26     11.58 o 
   4  24   6       17.77       31.24      8.63 o 
   5  24   6        1.21       -9.22     10.64 o 
  -4  25   6      114.27      135.22      8.42 o 
  -3  25   6       32.88       30.70      8.54 o 
  -2  25   6      295.00      356.97     18.23 o 
  -1  25   6      107.72      117.12     12.78 o 
   0  25   6     1231.23     1368.16     28.46 o 
   1  25   6       31.47       42.48     12.97 o 
   2  25   6      118.59      118.49     15.74 o 
   3  25   6       79.41       81.47      9.48 o 
   4  25   6      309.86      303.57     13.36 o 
  -4  26   6       76.28       81.10     10.62 o 
  -3  26   6      404.21      370.37     13.33 o 
  -2  26   6       42.55       37.25      8.88 o 
  -1  26   6       53.17       58.73      9.97 o 
   0  26   6        2.06        7.86      6.90 o 
   1  26   6      228.48      231.24     14.29 o 
   2  26   6       14.20       14.13      7.56 o 
   3  26   6      235.40      240.34     12.03 o 
   4  26   6      176.39      192.32     18.81 o 
  -3  27   6      356.27      395.43     18.17 o 
  -2  27   6      273.21      258.80     13.38 o 
  -1  27   6       20.66       31.69     11.33 o 
   0  27   6      111.47      103.25      9.66 o 
   1  27   6       66.30       79.82      7.95 o 
   2  27   6      268.23      231.28     11.87 o 
   3  27   6      458.88      409.27     25.48 o 
  -1  28   6        0.92       17.74      7.57 o 
   0  28   6        2.21        1.29      7.27 o 
   1  28   6        2.69       26.59      9.83 o 
  -9   0   7      194.80      193.85     41.98 o 
  -7   0   7      193.34      192.04     11.86 o 
  -5   0   7      288.62      312.23     10.50 o 
  -3   0   7     1980.76     1981.64     91.80 o 
  -1   0   7        1.84        6.05      3.95 o 
   1   0   7      406.35      469.39     33.29 o 
   3   0   7       28.78       32.24     14.63 o 
   5   0   7       48.39       43.68     10.42 o 
   7   0   7      150.06      134.73     19.81 o 
   9   0   7      239.21      262.34     31.70 o 
  -9   1   7      100.81      159.58     16.65 o 
  -8   1   7        4.07       47.12     21.63 o 
  -7   1   7      509.24      491.60     11.83 o 
  -6   1   7      762.94      768.42     12.61 o 
  -5   1   7       21.03       40.27      4.85 o 
  -4   1   7      995.48      998.89     19.56 o 
  -3   1   7      272.62      258.46     29.54 o 
  -2   1   7       79.47      105.39     27.68 o 
  -1   1   7      482.54      479.13     10.41 o 
   0   1   7        0.06       -1.51      8.55 o 
   1   1   7       26.93       55.95      9.09 o 
   2   1   7     3984.66     3853.93     73.08 o 
   3   1   7     1454.26     1553.66     54.10 o 
   4   1   7      596.82      588.23     14.67 o 
   5   1   7      285.88      310.53     10.52 o 
   6   1   7      881.02      834.98     19.38 o 
   7   1   7       17.66       28.19     10.80 o 
   8   1   7       14.33       12.53     11.94 o 
   9   1   7       10.07       60.80     10.43 o 
  -9   2   7        3.20       47.42     20.66 o 
  -8   2   7       64.78       89.42     15.27 o 
  -7   2   7     1204.56     1162.83     16.80 o 
  -6   2   7      443.73      427.64     10.87 o 
  -5   2   7      102.81      100.04      9.33 o 
  -4   2   7      382.29      399.88      9.61 o 
  -3   2   7       43.56       55.82     17.13 o 
  -2   2   7     7773.24     7633.76    109.95 o 
  -1   2   7     1921.76     1857.37     29.17 o 
   0   2   7      120.12       98.87      7.11 o 
   1   2   7      992.01     1010.91     20.86 o 
   2   2   7       20.69       53.13     11.56 o 
   3   2   7      135.83      193.19     20.96 o 
   4   2   7       46.36       53.38     11.49 o 
   5   2   7      296.27      288.08     11.21 o 
   6   2   7      175.73      194.87     11.17 o 
   7   2   7      162.13      179.51     14.60 o 
   8   2   7       12.80       30.17     15.24 o 
   9   2   7        0.01       48.97     10.18 o 
  -9   3   7       92.53      150.74     12.26 o 
  -8   3   7        0.66       37.64     17.97 o 
  -7   3   7       57.81       92.90     14.78 o 
  -6   3   7      392.91      400.15     10.21 o 
  -5   3   7      540.75      491.96     10.08 o 
  -4   3   7       20.29       58.31      4.85 o 
  -3   3   7     2191.46     2172.19    100.39 o 
  -2   3   7     4366.57     4278.82     82.90 o 
  -1   3   7       65.44       55.76      5.71 o 
   0   3   7     3859.70     3704.28     41.91 o 
   1   3   7     1431.73     1469.14     38.64 o 
   2   3   7     5318.86     5279.32    193.22 o 
   3   3   7     2552.63     2716.29    125.21 o 
   4   3   7      611.79      617.73     15.70 o 
   5   3   7      282.31      303.24     11.39 o 
   6   3   7      250.10      251.14     12.02 o 
   7   3   7      111.43      120.40     17.07 o 
   8   3   7      294.71      298.19     15.63 o 
   9   3   7       32.69       69.22     11.76 o 
  -9   4   7       77.99      136.88     11.61 o 
  -8   4   7      172.54      260.66     20.52 o 
  -7   4   7      849.44      854.46     16.77 o 
  -6   4   7       95.05       92.30      7.57 o 
  -5   4   7     1068.76     1022.48     14.50 o 
  -4   4   7      873.41      931.41     13.29 o 
  -3   4   7       41.86       37.32     25.30 o 
  -2   4   7      319.44      295.35     39.81 o 
  -1   4   7      106.08       97.94      8.65 o 
   0   4   7     4147.98     4064.81     88.25 o 
   1   4   7       32.36       25.52     17.67 o 
   2   4   7      798.76      854.75     36.49 o 
   3   4   7      384.10      376.24     28.56 o 
   4   4   7        3.72        8.91      6.07 o 
   5   4   7       70.12       75.81     10.14 o 
   6   4   7     1444.65     1440.09     27.63 o 
   7   4   7     1993.02     1946.88     51.04 o 
   8   4   7      144.53      157.82     13.75 o 
   9   4   7       56.64       82.44     10.07 o 
  -9   5   7       98.02      119.18     16.25 o 
  -8   5   7        2.16       41.08     21.75 o 
  -7   5   7     2437.76     2439.50     32.72 o 
  -6   5   7     6426.79     6329.80     36.24 o 
  -5   5   7       88.28       95.11     10.33 o 
  -4   5   7     3616.33     3652.04     25.03 o 
  -3   5   7      965.16      930.81     71.37 o 
  -2   5   7     1109.62     1078.04     68.38 o 
  -1   5   7      131.79      134.32     11.02 o 
   0   5   7     6234.85     6336.19    115.77 o 
   1   5   7     1066.71     1075.19     56.41 o 
   2   5   7     1344.06     1550.12     76.36 o 
   3   5   7     3580.93     3679.16    133.83 o 
   4   5   7     1933.95     2088.00     32.47 o 
   5   5   7       79.56       73.98      8.41 o 
   6   5   7      138.71      188.53     17.25 o 
   7   5   7      536.35      577.51     22.61 o 
   8   5   7       32.43       43.07     18.20 o 
   9   5   7      146.62      196.96     16.58 o 
  -9   6   7       35.27       37.53     12.31 o 
  -8   6   7      778.05      787.16     22.73 o 
  -7   6   7      270.76      311.91     14.30 o 
  -6   6   7      455.23      457.38     13.30 o 
  -5   6   7      142.91      156.04      8.08 o 
  -4   6   7      195.23      212.58      7.19 o 
  -3   6   7     7811.37     7259.90    192.83 o 
  -2   6   7     9661.06     9309.32    199.39 o 
  -1   6   7        4.36       31.18      8.49 o 
   0   6   7      578.04      590.75     40.96 o 
   1   6   7      357.40      324.76     36.45 o 
   2   6   7    11177.93    12555.55    215.33 o 
   3   6   7     1496.04     1611.40     59.40 o 
   4   6   7     4297.54     4536.50     50.79 o 
   5   6   7      707.20      723.75     17.75 o 
   6   6   7     4006.57     3918.31     50.25 o 
   7   6   7      110.86      161.63     12.29 o 
   8   6   7       66.26      107.59     13.83 o 
   9   6   7      247.68      236.60     11.64 o 
  -9   7   7      624.84      616.31     24.54 o 
  -8   7   7      127.56      145.07     19.13 o 
  -7   7   7       80.41       70.21     11.10 o 
  -6   7   7      417.58      395.98     11.60 o 
  -5   7   7      922.04      963.00     14.82 o 
  -4   7   7      746.31      814.76     12.38 o 
  -3   7   7     4308.62     4469.13     63.27 o 
  -2   7   7      149.80      182.53     36.13 o 
  -1   7   7       17.77       36.17     10.11 o 
   0   7   7      508.65      542.90     41.35 o 
   1   7   7      541.83      529.55     45.47 o 
   2   7   7     8003.65     8706.80    186.49 o 
   3   7   7    12471.17    12652.32    103.13 o 
   4   7   7     2128.62     2086.12     33.75 o 
   5   7   7      443.66      462.99     15.02 o 
   6   7   7       26.07       31.56      8.99 o 
   7   7   7      544.48      573.10     17.84 o 
   8   7   7      141.62      179.26     19.80 o 
   9   7   7       25.72       49.41     13.00 o 
  -9   8   7        3.89        3.57     10.40 o 
  -8   8   7       49.42       29.27     12.54 o 
  -7   8   7      897.13      946.73     20.00 o 
  -6   8   7       23.01       54.83      8.31 o 
  -5   8   7     1314.78     1319.33     19.36 o 
  -4   8   7     1816.41     1686.81     17.76 o 
  -3   8   7     3343.28     3350.32     40.23 o 
  -2   8   7     5824.50     5975.78    171.06 o 
  -1   8   7     4429.28     4464.45     65.25 o 
   0   8   7     1072.47     1054.90     58.29 o 
   1   8   7      484.59      505.11     47.15 o 
   2   8   7     2121.24     2196.03     99.39 o 
   3   8   7      228.73      261.66     13.30 o 
   4   8   7     2130.43     2161.58     35.48 o 
   5   8   7       75.40      116.61     18.28 o 
   6   8   7      889.35      835.57     25.64 o 
   7   8   7      559.12      521.99     16.90 o 
   8   8   7      910.61      944.63     34.13 o 
   9   8   7      162.93      111.15      9.07 o 
  -9   9   7        0.52        3.03      9.38 o 
  -8   9   7      446.80      413.62     20.59 o 
  -7   9   7     2682.09     2566.14     38.32 o 
  -6   9   7     3227.81     2943.16     32.89 o 
  -5   9   7      108.66      137.37      8.66 o 
  -4   9   7     1030.76     1098.82     14.73 o 
  -3   9   7      485.98      520.87     11.75 o 
  -2   9   7     5928.47     6187.22    103.59 o 
  -1   9   7      301.36      306.15     19.31 o 
   0   9   7      498.21      477.33     44.18 o 
   1   9   7     2187.95     2455.87     98.80 o 
   2   9   7     4253.58     4857.56    150.37 o 
   3   9   7      675.78      703.03     20.60 o 
   4   9   7       51.23       64.39     12.33 o 
   5   9   7     3551.33     3417.99     56.06 o 
   6   9   7      637.55      575.33     19.35 o 
   7   9   7     2026.93     2086.85     50.40 o 
   8   9   7        1.20       30.48     13.03 o 
   9   9   7      109.25      140.30     22.11 o 
  -9  10   7      163.04      157.78     13.02 o 
  -8  10   7      169.82      114.74     13.86 o 
  -7  10   7      298.15      295.65     13.75 o 
  -6  10   7        6.97       19.03      9.35 o 
  -5  10   7     1795.85     1669.26     22.15 o 
  -4  10   7       12.75       21.75      5.23 o 
  -3  10   7      962.53     1024.24     14.90 o 
  -2  10   7        5.60       14.84      6.59 o 
  -1  10   7      190.58      201.98     14.56 o 
   0  10   7        1.15        3.80     21.20 o 
   1  10   7       79.69       64.87     24.95 o 
   2  10   7     1957.94     2206.70     33.63 o 
   3  10   7      343.62      341.50     13.34 o 
   4  10   7      188.98      194.09     15.24 o 
   5  10   7      259.76      278.49     26.78 o 
   6  10   7      512.49      479.19     20.43 o 
   7  10   7      403.75      335.87     16.89 o 
   8  10   7       52.93       73.32     13.56 o 
   9  10   7       57.63       64.30     14.47 o 
  -9  11   7        0.89        5.87      8.13 o 
  -8  11   7        1.50        1.80     10.10 o 
  -7  11   7       59.82       32.92     10.29 o 
  -6  11   7      578.29      557.91     15.93 o 
  -5  11   7       63.20       85.52      8.68 o 
  -4  11   7       56.86       52.86      6.23 o 
  -3  11   7       52.93       52.08      5.64 o 
  -2  11   7       44.01       59.67      7.30 o 
  -1  11   7      830.05      824.40     19.97 o 
   0  11   7       51.55       35.13     10.05 o 
   1  11   7      101.95      116.29      8.73 o 
   2  11   7      760.66      793.51     21.49 o 
   3  11   7        5.15       11.46      7.09 o 
   4  11   7       17.98       29.45     11.64 o 
   5  11   7       22.96       25.42     12.72 o 
   6  11   7        0.10        2.82      9.93 o 
   7  11   7       11.06       25.57     12.34 o 
   8  11   7       57.28       75.89     14.81 o 
  -8  12   7       20.54        8.67      9.55 o 
  -7  12   7       30.58       19.30     11.01 o 
  -6  12   7      110.64       99.15      9.49 o 
  -5  12   7       10.07       17.76      8.68 o 
  -4  12   7       26.61       26.47      7.04 o 
  -3  12   7      421.67      387.01     10.52 o 
  -2  12   7     2389.72     2398.32     33.98 o 
  -1  12   7      547.73      594.27     13.72 o 
   0  12   7      267.88      288.38     12.44 o 
   1  12   7     1685.70     1715.54     27.05 o 
   2  12   7      159.26      161.29     11.96 o 
   3  12   7        4.97        1.85      6.99 o 
   4  12   7        0.03      -12.20     12.20 o 
   5  12   7       44.60       33.79     14.78 o 
   6  12   7       67.26       58.98     11.92 o 
   7  12   7      411.30      432.70     21.92 o 
   8  12   7      255.67      252.62     20.82 o 
  -8  13   7     1156.12     1054.22     25.47 o 
  -7  13   7     1142.91     1060.68     26.09 o 
  -6  13   7      108.46      139.35     11.15 o 
  -5  13   7      301.47      310.26     14.77 o 
  -4  13   7       25.99       21.58      7.29 o 
  -3  13   7       40.58       44.96      5.77 o 
  -2  13   7     1547.94     1500.04     27.48 o 
  -1  13   7      208.37      252.34     10.10 o 
   0  13   7      106.09      120.03     10.97 o 
   1  13   7       38.13       39.48      7.76 o 
   2  13   7     1774.31     1784.51     28.76 o 
   3  13   7      207.64      190.94     11.81 o 
   4  13   7        8.96        5.72     11.65 o 
   5  13   7      754.11      682.10     27.01 o 
   6  13   7      166.55      153.35     13.94 o 
   7  13   7      265.53      302.02     18.58 o 
   8  13   7      104.97      114.85     14.21 o 
  -8  14   7       22.99       37.55     10.83 o 
  -7  14   7      119.67      105.69     11.59 o 
  -6  14   7       11.24       24.62      8.40 o 
  -5  14   7      588.51      539.37     18.00 o 
  -4  14   7      124.24      137.00      9.64 o 
  -3  14   7      206.88      201.11      9.99 o 
  -2  14   7      550.24      533.34     15.06 o 
  -1  14   7      269.53      257.87     12.14 o 
   0  14   7      183.33      164.24     10.96 o 
   1  14   7      385.52      328.05     14.38 o 
   2  14   7     1544.98     1498.80     27.45 o 
   3  14   7      559.54      582.97     22.11 o 
   4  14   7      654.64      671.01     29.52 o 
   5  14   7      321.73      325.19     19.96 o 
   6  14   7       72.83       65.27     12.09 o 
   7  14   7        3.89        7.34     10.54 o 
   8  14   7      765.57      658.78     18.56 o 
  -8  15   7        9.83       12.55      8.78 o 
  -7  15   7      605.95      609.76     25.57 o 
  -6  15   7      415.25      415.36     14.61 o 
  -5  15   7      179.77      177.81     12.11 o 
  -4  15   7     1469.09     1434.01     23.98 o 
  -3  15   7       45.88       54.35      6.88 o 
  -2  15   7     1081.15     1048.78     22.81 o 
  -1  15   7        5.51       17.07      7.20 o 
   0  15   7      179.16      172.64     14.81 o 
   1  15   7      214.60      211.92     14.10 o 
   2  15   7     1062.06     1008.44     23.60 o 
   3  15   7      912.48      864.26     32.11 o 
   4  15   7        2.30       -3.04     10.82 o 
   5  15   7      606.68      614.50     25.23 o 
   6  15   7       31.65       25.44     12.70 o 
   7  15   7     1520.41     1391.93     31.79 o 
   8  15   7      197.64      255.28     14.90 o 
  -8  16   7      753.86      694.65     31.61 o 
  -7  16   7      710.41      662.79     18.38 o 
  -6  16   7       51.23       48.65      8.05 o 
  -5  16   7      495.21      492.59     19.65 o 
  -4  16   7       85.82       90.01      9.55 o 
  -3  16   7       12.71       13.14      6.34 o 
  -2  16   7        0.18       -2.14      7.41 o 
  -1  16   7      526.36      550.89     17.49 o 
   0  16   7      217.01      199.05     12.35 o 
   1  16   7      928.63      904.84     23.34 o 
   2  16   7       49.03       57.31     10.15 o 
   3  16   7        6.56        7.28     11.09 o 
   4  16   7      421.14      376.32     20.46 o 
   5  16   7      117.82      123.68     18.23 o 
   6  16   7      319.93      336.33     16.28 o 
   7  16   7      313.65      349.97     14.39 o 
   8  16   7       72.47      113.31     13.57 o 
  -7  17   7      256.77      219.51     17.07 o 
  -6  17   7      172.11      189.85     11.74 o 
  -5  17   7       88.30       83.04     10.99 o 
  -4  17   7      154.05      163.26     11.14 o 
  -3  17   7      184.58      165.19     10.28 o 
  -2  17   7       57.21       52.44      8.93 o 
  -1  17   7     5739.72     5723.68     53.56 o 
   0  17   7     1660.02     1531.48     29.22 o 
   1  17   7     1305.82     1414.91     29.36 o 
   2  17   7        0.01        1.03      7.76 o 
   3  17   7      675.06      701.31     39.93 o 
   4  17   7      704.43      726.98     31.51 o 
   5  17   7      316.85      322.57     18.56 o 
   6  17   7       97.85       78.97      9.64 o 
   7  17   7       76.40       80.27      8.44 o 
  -7  18   7      373.59      325.02     14.71 o 
  -6  18   7       28.32       19.17      8.18 o 
  -5  18   7      239.04      246.11     16.99 o 
  -4  18   7      187.83      173.02     12.80 o 
  -3  18   7     1113.26     1144.97     24.44 o 
  -2  18   7     1083.31     1055.92     23.97 o 
  -1  18   7       63.82       70.66      9.72 o 
   0  18   7      582.31      553.05     20.12 o 
   1  18   7     1587.92     1597.25     31.74 o 
   2  18   7      154.16      129.13     13.53 o 
   3  18   7     2068.08     2163.10     55.68 o 
   4  18   7      822.24      845.97     35.96 o 
   5  18   7      271.32      265.30     14.94 o 
   6  18   7       16.35       23.15      6.62 o 
   7  18   7      200.42      184.39      9.58 o 
  -7  19   7       42.54       53.42      9.98 o 
  -6  19   7      230.29      225.60     10.87 o 
  -5  19   7       95.75      111.95     12.66 o 
  -4  19   7     2314.89     2309.89     33.91 o 
  -3  19   7     1287.75     1356.07     29.87 o 
  -2  19   7      991.74     1056.66     26.95 o 
  -1  19   7       11.08        8.08     12.32 o 
   0  19   7       43.38       35.83     10.86 o 
   1  19   7       92.11      119.38     14.49 o 
   2  19   7     3627.24     3527.06     53.63 o 
   3  19   7      248.03      242.57     22.56 o 
   4  19   7      615.54      542.14     29.55 o 
   5  19   7       42.64       43.64      9.12 o 
   6  19   7       32.46       44.29      7.58 o 
   7  19   7      229.84      202.29     13.34 o 
  -6  20   7      319.80      297.07     15.23 o 
  -5  20   7       22.21       21.23      8.28 o 
  -4  20   7      222.27      208.82     11.86 o 
  -3  20   7     2083.31     1993.85     35.30 o 
  -2  20   7      854.60      818.84     28.38 o 
  -1  20   7      551.85      563.23     25.94 o 
   0  20   7      143.66      153.55     16.07 o 
   1  20   7      192.72      154.10     15.49 o 
   2  20   7     1735.38     1820.49     48.42 o 
   3  20   7      306.04      239.34     22.10 o 
   4  20   7      424.51      432.84     20.03 o 
   5  20   7      875.68      817.92     21.61 o 
   6  20   7      278.39      278.21     12.15 o 
  -6  21   7      204.80      202.66     11.51 o 
  -5  21   7     1043.85      984.83     22.88 o 
  -4  21   7       10.10       19.12      6.62 o 
  -3  21   7      378.62      346.20     16.01 o 
  -2  21   7      309.25      315.95     18.99 o 
  -1  21   7      361.96      322.34     22.06 o 
   0  21   7      148.28      149.39     16.20 o 
   1  21   7      698.07      710.02     26.73 o 
   2  21   7        0.36       18.41     12.20 o 
   3  21   7     1611.62     1649.08     65.47 o 
   4  21   7       70.15       68.90     10.56 o 
   5  21   7       91.13      110.15      8.06 o 
   6  21   7        1.56       -0.22      7.35 o 
  -6  22   7      102.91      120.49     17.06 o 
  -5  22   7       12.41       16.72      5.91 o 
  -4  22   7        7.76       22.56      6.55 o 
  -3  22   7      720.34      736.89     21.00 o 
  -2  22   7     1659.33     1803.61     30.45 o 
  -1  22   7       27.77       39.80     12.80 o 
   0  22   7      251.97      288.96     19.29 o 
   1  22   7      258.57      259.86     17.63 o 
   2  22   7      270.77      265.10     20.18 o 
   3  22   7      236.71      248.32     20.92 o 
   4  22   7        0.06        1.37     13.22 o 
   5  22   7      185.11      165.23      8.35 o 
  -5  23   7        1.52       10.01      5.38 o 
  -4  23   7      150.15      135.59      7.84 o 
  -3  23   7      190.73      194.30     12.80 o 
  -2  23   7     1343.55     1370.50     35.33 o 
  -1  23   7      512.98      529.90     25.71 o 
   0  23   7      100.05      116.96     14.57 o 
   1  23   7       80.00       95.33     17.36 o 
   2  23   7     2184.70     2421.86     55.71 o 
   3  23   7       57.27       86.56     14.78 o 
   4  23   7      122.46      109.80     18.34 o 
   5  23   7       32.16       29.96      7.06 o 
  -5  24   7        4.76       -3.78      7.23 o 
  -4  24   7      609.01      561.31     17.77 o 
  -3  24   7      176.86      168.79     13.45 o 
  -2  24   7      471.30      512.44     21.88 o 
  -1  24   7      321.09      327.92     16.33 o 
   0  24   7      132.60      134.22     14.14 o 
   1  24   7      229.61      229.48     15.55 o 
   2  24   7      183.78      166.81     17.76 o 
   3  24   7      312.12      260.09     25.33 o 
   4  24   7        5.21        4.23      7.41 o 
   5  24   7        1.06        1.63     10.76 o 
  -4  25   7        3.99       18.48      8.19 o 
  -3  25   7       29.24       33.33      7.04 o 
  -2  25   7        5.21       11.79      8.70 o 
  -1  25   7      167.77      167.05     13.80 o 
   0  25   7      277.97      240.49     13.43 o 
   1  25   7        9.13        3.32      6.68 o 
   2  25   7       29.73       41.62     11.70 o 
   3  25   7      198.07      178.77     15.39 o 
   4  25   7      462.08      426.06     18.28 o 
  -3  26   7      171.71      199.93     11.04 o 
  -2  26   7       14.46       22.43      8.06 o 
  -1  26   7        4.70        6.99      8.09 o 
   0  26   7        0.00        5.78      5.86 o 
   1  26   7      152.45      158.40     11.91 o 
   2  26   7      117.59      119.00     10.34 o 
   3  26   7        3.11       12.49     11.95 o 
  -2  27   7       64.33       51.08      8.62 o 
  -1  27   7      111.01      117.95     10.03 o 
   0  27   7        0.04       18.22      6.68 o 
   1  27   7        7.14       -1.90      7.21 o 
   2  27   7        0.14       -2.32      6.12 o 
   0  28   7      206.67      236.96     18.88 o 
  -8   0   8      784.39      778.92     46.20 o 
  -6   0   8      816.43      750.91     18.10 o 
  -4   0   8     1308.15     1434.55     17.04 o 
  -2   0   8        2.46       40.44     15.87 o 
   0   0   8      104.88      175.41     57.18 o 
   2   0   8     1581.66     1533.81     72.60 o 
   4   0   8      162.18      200.24     14.43 o 
   6   0   8     2641.86     2574.12     52.98 o 
   8   0   8      191.98      179.42     17.89 o 
  -9   1   8       17.74       54.51     14.65 o 
  -8   1   8        0.28       48.68     19.82 o 
  -7   1   8       86.92      108.65      9.01 o 
  -6   1   8      427.28      424.14     10.22 o 
  -5   1   8       18.92       36.46      4.85 o 
  -4   1   8       21.36       36.13      4.68 o 
  -3   1   8      945.89      860.45     45.13 o 
  -2   1   8     7576.79     7258.10    112.06 o 
  -1   1   8     1116.36     1072.87     54.52 o 
   0   1   8       22.46       39.84      6.07 o 
   1   1   8      951.24      878.33     22.89 o 
   2   1   8     6481.25     6413.86     98.25 o 
   3   1   8      362.03      387.66     24.62 o 
   4   1   8      257.29      286.08     10.27 o 
   5   1   8      853.36      900.92     17.30 o 
   6   1   8      972.79      933.19     20.95 o 
   7   1   8       10.39       10.34     10.80 o 
   8   1   8       13.24       21.51     11.03 o 
   9   1   8        0.00       39.96     10.74 o 
  -9   2   8      140.33      175.37     12.45 o 
  -8   2   8       61.40      100.06     15.85 o 
  -7   2   8     1012.66      981.07     16.17 o 
  -6   2   8       15.43       40.43      7.94 o 
  -5   2   8     5953.87     5794.73     38.69 o 
  -4   2   8       96.18      110.22      5.09 o 
  -3   2   8      791.26      764.08     43.06 o 
  -2   2   8     1203.31     1195.24     46.33 o 
  -1   2   8      524.01      592.84     38.22 o 
   0   2   8      158.77      220.49     16.15 o 
   1   2   8      307.09      356.07     19.96 o 
   2   2   8     1586.99     1606.12     70.00 o 
   3   2   8       39.35       97.18     14.77 o 
   4   2   8      333.67      362.32     12.37 o 
   5   2   8     4338.43     4267.99     39.09 o 
   6   2   8      368.36      383.30     14.51 o 
   7   2   8      831.37      740.63     31.80 o 
   8   2   8        2.73       -0.02     10.70 o 
   9   2   8      430.76      446.97     16.08 o 
  -9   3   8       32.69       34.16     16.42 o 
  -8   3   8      789.26      734.73     18.02 o 
  -7   3   8     1307.00     1259.65     17.99 o 
  -6   3   8       77.18       96.62      9.56 o 
  -5   3   8     1094.03     1059.46     13.77 o 
  -4   3   8       10.47       17.58      3.90 o 
  -3   3   8     1608.98     1536.05     89.12 o 
  -2   3   8     2416.89     2509.78     66.74 o 
  -1   3   8        2.71       38.09     16.52 o 
   0   3   8        2.98       24.57     12.57 o 
   1   3   8      290.21      341.34     22.22 o 
   2   3   8     2070.52     2294.29     59.67 o 
   3   3   8     1078.56     1205.06     49.79 o 
   4   3   8      162.62      185.66     12.87 o 
   5   3   8     2145.23     2109.52     27.96 o 
   6   3   8      236.13      222.30     12.37 o 
   7   3   8      842.47      817.58     31.12 o 
   8   3   8      844.17      776.84     22.04 o 
   9   3   8      106.09      121.52     14.43 o 
  -9   4   8       64.97       71.55     17.94 o 
  -8   4   8      866.68      829.06     26.45 o 
  -7   4   8     1639.40     1607.92     20.78 o 
  -6   4   8      203.19      225.59      9.12 o 
  -5   4   8     1940.77     1958.25     19.00 o 
  -4   4   8       91.60       96.80      6.81 o 
  -3   4   8     3841.82     3730.38    138.33 o 
  -2   4   8     1026.87      965.66     66.12 o 
  -1   4   8     3552.33     3629.15    113.47 o 
   0   4   8      340.95      321.95     28.19 o 
   1   4   8     6058.04     6050.55     83.49 o 
   2   4   8      709.34      730.18     36.50 o 
   3   4   8      846.51      856.46     29.14 o 
   4   4   8       20.20       49.79      6.98 o 
   5   4   8      807.85      833.57     18.43 o 
   6   4   8      537.01      573.34     16.89 o 
   7   4   8     2598.54     2568.68     60.34 o 
   8   4   8      358.25      345.25     15.87 o 
   9   4   8       19.52       23.78      7.29 o 
  -9   5   8      167.42      201.69     22.61 o 
  -8   5   8      430.83      440.21     21.27 o 
  -7   5   8     2995.83     2895.70     34.70 o 
  -6   5   8      355.23      350.93     10.47 o 
  -5   5   8        2.72       18.85      6.97 o 
  -4   5   8      706.00      772.11     12.01 o 
  -3   5   8       15.87       24.23      6.49 o 
  -2   5   8      553.69      428.04     48.52 o 
  -1   5   8    15410.69    15587.42    237.53 o 
   0   5   8        8.10       15.91     16.39 o 
   1   5   8     7226.46     7600.34    165.77 o 
   2   5   8       38.99       86.41     23.25 o 
   3   5   8     1396.93     1428.00     30.14 o 
   4   5   8     1508.37     1649.87     30.16 o 
   5   5   8      522.54      485.13     16.89 o 
   6   5   8        4.53        8.88      9.83 o 
   7   5   8     1442.44     1437.62     37.91 o 
   8   5   8     1084.63     1050.71     27.69 o 
   9   5   8     1018.67      938.55     19.74 o 
  -9   6   8      195.94      221.73     23.03 o 
  -8   6   8      806.17      790.52     19.74 o 
  -7   6   8      211.39      190.03     13.99 o 
  -6   6   8     1090.92     1154.72     17.78 o 
  -5   6   8     1445.90     1414.43     19.82 o 
  -4   6   8       30.15       61.83      6.90 o 
  -3   6   8     4340.35     4326.43     30.68 o 
  -2   6   8       28.02       55.72     27.22 o 
  -1   6   8        5.48       10.48     11.40 o 
   0   6   8      853.40      756.53     45.52 o 
   1   6   8       88.38       84.99     23.94 o 
   2   6   8      395.81      448.11     29.80 o 
   3   6   8     4519.83     4452.08     53.42 o 
   4   6   8      136.63      170.85     11.98 o 
   5   6   8     1260.40     1294.79     23.82 o 
   6   6   8      778.95      835.83     29.50 o 
   7   6   8     1219.39     1173.25     32.19 o 
   8   6   8     1005.93     1025.54     37.71 o 
   9   6   8      343.70      348.39     14.07 o 
  -9   7   8      232.32      250.09     16.31 o 
  -8   7   8      894.96      865.06     22.95 o 
  -7   7   8        1.04       13.65     11.71 o 
  -6   7   8      233.07      220.24     10.61 o 
  -5   7   8        6.74       19.38      8.10 o 
  -4   7   8     1155.52     1161.49     14.26 o 
  -3   7   8      171.88      272.47     10.04 o 
  -2   7   8       87.31       71.25     33.25 o 
  -1   7   8      161.96      155.22     13.70 o 
   0   7   8        5.60       54.37     20.46 o 
   1   7   8        4.22       13.24     17.72 o 
   2   7   8      441.65      476.11     49.79 o 
   3   7   8        0.01       15.73      7.75 o 
   4   7   8      124.90      137.76     11.72 o 
   5   7   8      220.42      175.03     11.36 o 
   6   7   8       14.60       11.77     13.08 o 
   7   7   8      199.75      206.04     14.82 o 
   8   7   8     2962.42     2819.28     61.38 o 
   9   7   8      331.03      335.32     13.83 o 
  -9   8   8      456.46      453.92     27.63 o 
  -8   8   8      626.45      614.53     23.40 o 
  -7   8   8      403.04      365.46     14.70 o 
  -6   8   8        3.34       16.68      9.32 o 
  -5   8   8       60.30       68.98      7.21 o 
  -4   8   8      538.36      539.94     10.90 o 
  -3   8   8      247.58      287.10      8.19 o 
  -2   8   8     7090.00     7361.26     77.54 o 
  -1   8   8      521.34      473.05     22.93 o 
   0   8   8       95.47      125.44     27.87 o 
   1   8   8      157.84      136.83     28.29 o 
   2   8   8     8445.06     8840.06    231.61 o 
   3   8   8      123.59      152.46     10.82 o 
   4   8   8      660.86      688.99     21.27 o 
   5   8   8       91.09      101.04     11.09 o 
   6   8   8      206.65      203.30     18.63 o 
   7   8   8      158.98      163.17     13.59 o 
   8   8   8      235.36      254.12     25.57 o 
   9   8   8      341.71      335.18     28.98 o 
  -9   9   8      855.61      883.60     35.09 o 
  -8   9   8        6.89        2.81     10.45 o 
  -7   9   8      117.26       79.35     10.22 o 
  -6   9   8       20.08       30.64     10.47 o 
  -5   9   8     1214.72     1149.56     20.53 o 
  -4   9   8     1562.03     1653.59     19.32 o 
  -3   9   8     1075.31     1024.49     14.21 o 
  -2   9   8       68.39       43.48      6.32 o 
  -1   9   8     2798.57     2700.43     54.37 o 
   0   9   8        0.69        5.96     18.04 o 
   1   9   8     1309.83     1316.75     75.35 o 
   2   9   8      201.50      264.20     11.76 o 
   3   9   8      779.03      719.96     21.01 o 
   4   9   8       67.03       80.43     11.33 o 
   5   9   8      626.19      576.72     21.01 o 
   6   9   8       92.98       87.29     14.67 o 
   7   9   8      485.13      448.66     23.64 o 
   8   9   8      110.76      132.58     15.89 o 
   9   9   8     1586.38     1639.67     46.08 o 
  -9  10   8      102.34      132.35     16.41 o 
  -8  10   8      108.82      110.70     16.45 o 
  -7  10   8      785.22      909.02     24.14 o 
  -6  10   8      720.77      756.58     24.72 o 
  -5  10   8       85.09      104.21     10.21 o 
  -4  10   8     2971.70     2989.85     27.60 o 
  -3  10   8      371.11      334.09      9.64 o 
  -2  10   8     1760.68     1706.06     23.81 o 
  -1  10   8       59.08       58.04      9.03 o 
   0  10   8      370.37      272.00     13.26 o 
   1  10   8      594.60      608.81     18.54 o 
   2  10   8      606.61      571.71     14.88 o 
   3  10   8      135.10      127.08     10.05 o 
   4  10   8     2757.61     2857.85     50.20 o 
   5  10   8       96.47      112.32     14.38 o 
   6  10   8     1072.07     1095.85     27.09 o 
   7  10   8        0.95       11.19      9.42 o 
   8  10   8      169.58      169.36     16.21 o 
  -8  11   8      403.52      377.01     21.49 o 
  -7  11   8     1510.94     1401.27     24.29 o 
  -6  11   8      350.55      355.78     16.54 o 
  -5  11   8      337.12      312.91     12.35 o 
  -4  11   8        7.94       19.74      5.66 o 
  -3  11   8       56.89       62.88      8.66 o 
  -2  11   8      291.29      302.43     13.02 o 
  -1  11   8      209.05      196.59      9.42 o 
   0  11   8      113.24       96.90      8.88 o 
   1  11   8      225.08      213.04     11.34 o 
   2  11   8      296.15      324.61     13.45 o 
   3  11   8      373.24      336.30     14.34 o 
   4  11   8      303.32      345.18     19.59 o 
   5  11   8      685.25      606.10     31.10 o 
   6  11   8       14.08        8.77     10.68 o 
   7  11   8      920.51      920.83     24.67 o 
   8  11   8      487.59      451.36     22.32 o 
  -8  12   8      400.14      366.56     25.96 o 
  -7  12   8      745.88      655.89     19.46 o 
  -6  12   8     1430.46     1354.85     27.85 o 
  -5  12   8     1041.17      919.22     21.09 o 
  -4  12   8     1236.68     1167.85     17.24 o 
  -3  12   8      604.91      572.27     12.72 o 
  -2  12   8      822.84      817.14     17.64 o 
  -1  12   8      126.40      128.88      8.66 o 
   0  12   8      852.31      837.04     18.16 o 
   1  12   8        7.81       11.98      7.12 o 
   2  12   8     1261.14     1296.65     25.45 o 
   3  12   8      639.19      633.70     19.20 o 
   4  12   8      803.05      770.11     28.47 o 
   5  12   8      120.38       83.12     17.28 o 
   6  12   8     1066.98      988.29     27.32 o 
   7  12   8      610.23      567.56     19.42 o 
   8  12   8      360.21      351.44     19.09 o 
  -8  13   8       36.56       27.69     10.96 o 
  -7  13   8      129.46      142.72     11.19 o 
  -6  13   8      165.27      167.42     11.17 o 
  -5  13   8       87.15       81.67      9.80 o 
  -4  13   8       16.04       16.42      5.98 o 
  -3  13   8      734.35      734.98     14.42 o 
  -2  13   8      797.64      817.55     16.78 o 
  -1  13   8      430.60      483.00     13.60 o 
   0  13   8       71.81       65.77      8.70 o 
   1  13   8      425.65      450.72     16.24 o 
   2  13   8      834.57      826.57     20.86 o 
   3  13   8      231.27      212.89     12.82 o 
   4  13   8       83.27      119.49     27.40 o 
   5  13   8      217.26      226.12     18.16 o 
   6  13   8      258.97      257.98     16.14 o 
   7  13   8       18.13       19.98      8.54 o 
   8  13   8      171.28      199.12     14.42 o 
  -8  14   8      161.71      125.30     12.61 o 
  -7  14   8      868.74      801.24     19.41 o 
  -6  14   8      236.19      224.06     13.48 o 
  -5  14   8      152.54      160.94     11.90 o 
  -4  14   8     1048.53     1084.29     20.12 o 
  -3  14   8      349.84      382.41     11.23 o 
  -2  14   8        4.99       14.92      6.82 o 
  -1  14   8       41.31       42.21      6.92 o 
   0  14   8     1569.27     1541.92     28.39 o 
   1  14   8      149.81      131.66     10.77 o 
   2  14   8      221.33      220.06     13.88 o 
   3  14   8     1278.87     1325.17     27.95 o 
   4  14   8      815.67      795.91     35.75 o 
   5  14   8      238.13      225.70     22.94 o 
   6  14   8       50.95       42.21     10.82 o 
   7  14   8      348.59      345.57     18.09 o 
   8  14   8       66.57       67.11     18.23 o 
  -8  15   8      219.28      169.24     18.18 o 
  -7  15   8       90.06       75.07      9.74 o 
  -6  15   8      206.38      231.03     13.08 o 
  -5  15   8       87.43      119.24     10.93 o 
  -4  15   8       24.04       24.39      7.08 o 
  -3  15   8       20.93       24.13      7.68 o 
  -2  15   8       30.42       47.69      8.91 o 
  -1  15   8     1549.12     1453.73     26.73 o 
   0  15   8        1.09        0.22      7.87 o 
   1  15   8     1140.64     1124.10     29.32 o 
   2  15   8      564.64      574.28     19.63 o 
   3  15   8      132.61      134.75     11.87 o 
   4  15   8      212.67      202.99     16.80 o 
   5  15   8      135.75      148.34     15.79 o 
   6  15   8      546.93      516.06     23.26 o 
   7  15   8       65.17       72.10     10.87 o 
   8  15   8      220.60      226.67     18.02 o 
  -7  16   8       57.51       68.05      8.48 o 
  -6  16   8        0.24        8.30      7.63 o 
  -5  16   8      218.05      197.39     11.98 o 
  -4  16   8      715.70      653.25     19.77 o 
  -3  16   8     1765.62     1752.27     29.58 o 
  -2  16   8     2654.45     2546.29     38.26 o 
  -1  16   8        0.15        6.70      7.83 o 
   0  16   8     1131.61     1069.61     24.49 o 
   1  16   8      460.66      470.16     18.21 o 
   2  16   8     2778.39     2634.08     45.37 o 
   3  16   8      999.49      993.12     30.66 o 
   4  16   8      220.64      189.27     16.28 o 
   5  16   8      405.07      353.08     24.54 o 
   6  16   8       31.58       31.79      8.87 o 
   7  16   8      133.11      142.87     11.99 o 
  -7  17   8       37.48       38.31      8.95 o 
  -6  17   8        2.57        7.34      8.40 o 
  -5  17   8       36.84       42.69     10.91 o 
  -4  17   8      239.16      238.54     15.04 o 
  -3  17   8       47.44       55.16      7.92 o 
  -2  17   8      811.74      794.87     21.30 o 
  -1  17   8     2959.30     2836.87     36.77 o 
   0  17   8        4.40       20.62      8.63 o 
   1  17   8     2275.25     2208.84     36.96 o 
   2  17   8     1324.48     1249.33     27.73 o 
   3  17   8        1.37        5.00     11.98 o 
   4  17   8      363.74      335.25     23.30 o 
   5  17   8       17.62       29.22     10.47 o 
   6  17   8       24.29       16.76      7.81 o 
   7  17   8      201.56      197.61     16.32 o 
  -7  18   8       20.83       18.21      8.71 o 
  -6  18   8      391.17      360.24     16.76 o 
  -5  18   8      294.23      282.34     15.49 o 
  -4  18   8      197.30      177.17     13.33 o 
  -3  18   8      430.51      516.33     17.02 o 
  -2  18   8      467.16      430.66     16.76 o 
  -1  18   8       80.67       77.93     10.35 o 
   0  18   8      509.05      568.57     20.59 o 
   1  18   8      195.99      209.18     14.79 o 
   2  18   8        0.01        6.41     11.62 o 
   3  18   8      500.71      574.54     31.75 o 
   4  18   8      230.62      222.20     25.28 o 
   5  18   8      354.27      336.88     15.87 o 
   6  18   8      245.26      252.64     11.03 o 
   7  18   8       18.20       20.17      8.00 o 
  -7  19   8       56.91       49.58     14.57 o 
  -6  19   8      124.83      122.64     11.53 o 
  -5  19   8        1.35       20.36      7.81 o 
  -4  19   8       37.59       73.51      9.37 o 
  -3  19   8     1258.10     1236.29     27.90 o 
  -2  19   8      813.44      761.28     19.39 o 
  -1  19   8     2036.68     2186.43     40.25 o 
   0  19   8        5.75       14.99     12.19 o 
   1  19   8     1390.11     1425.31     36.88 o 
   2  19   8      696.85      639.82     30.85 o 
   3  19   8      374.33      385.65     46.25 o 
   4  19   8      126.20      130.41     18.13 o 
   5  19   8        0.69       11.66      8.00 o 
   6  19   8       32.94       44.25      6.40 o 
  -6  20   8        5.93        3.70      6.69 o 
  -5  20   8      108.38      103.72      9.87 o 
  -4  20   8       66.24       60.16      9.73 o 
  -3  20   8      173.86      223.47     13.32 o 
  -2  20   8      191.55      208.41     12.96 o 
  -1  20   8     1639.33     1659.50     40.88 o 
   0  20   8      605.07      601.07     25.74 o 
   1  20   8     1656.18     1660.52     39.48 o 
   2  20   8        0.37        6.05     10.88 o 
   3  20   8      248.71      290.16     23.24 o 
   4  20   8       11.78       27.69     10.83 o 
   5  20   8        0.83       14.03      6.98 o 
   6  20   8       30.79       43.38      6.72 o 
  -6  21   8      119.54      103.83     11.72 o 
  -5  21   8        0.08        3.73      6.25 o 
  -4  21   8      400.86      384.00     13.33 o 
  -3  21   8      240.13      228.86     13.96 o 
  -2  21   8     2099.99     2282.21     38.36 o 
  -1  21   8      186.14      190.05     17.71 o 
   0  21   8      181.04      176.10     16.49 o 
   1  21   8      168.42      184.27     16.14 o 
   2  21   8     3092.21     3209.51     51.64 o 
   3  21   8      517.62      508.29     27.90 o 
   4  21   8      164.76      159.23     17.24 o 
   5  21   8       20.41       34.25      6.87 o 
   6  21   8       45.12       30.62      9.60 o 
  -5  22   8      282.56      266.64     13.82 o 
  -4  22   8       19.39       41.81      6.23 o 
  -3  22   8      313.60      287.81     17.28 o 
  -2  22   8       11.27       16.68      9.19 o 
  -1  22   8      719.80      760.76     23.25 o 
   0  22   8      635.51      657.52     26.11 o 
   1  22   8      600.42      636.70     24.54 o 
   2  22   8      682.43      691.37     24.41 o 
   3  22   8     1057.62     1065.36     50.43 o 
   4  22   8       81.56       75.45     13.34 o 
   5  22   8       82.80       93.58      9.41 o 
  -5  23   8        0.13        9.38      6.72 o 
  -4  23   8       32.42       47.05      7.76 o 
  -3  23   8       10.86       24.16      9.28 o 
  -2  23   8        4.53       -1.43      9.39 o 
  -1  23   8       25.14       28.54     11.78 o 
   0  23   8        0.37        1.66     10.49 o 
   1  23   8       19.19       25.79      8.50 o 
   2  23   8       10.96       16.56     11.92 o 
   3  23   8       46.53       23.12     11.26 o 
   4  23   8       75.70       77.62     10.07 o 
   5  23   8       69.09       45.20      9.53 o 
  -4  24   8        3.63       13.88     16.07 o 
  -3  24   8       46.69       52.96      7.93 o 
  -2  24   8      164.11      182.58     14.40 o 
  -1  24   8        8.11       10.28      8.16 o 
   0  24   8      115.86      136.43     13.73 o 
   1  24   8      119.28      107.80     10.31 o 
   2  24   8        5.41        9.40     10.66 o 
   3  24   8        0.02        3.51      9.92 o 
   4  24   8       34.21       25.21      7.38 o 
  -4  25   8        3.00        6.41      6.04 o 
  -3  25   8       35.91       39.88      9.21 o 
  -2  25   8      402.15      423.08     17.87 o 
  -1  25   8      648.09      616.95     21.89 o 
   0  25   8       30.99       35.65      8.20 o 
   1  25   8      194.70      186.96     12.53 o 
   2  25   8      461.14      468.57     22.35 o 
   3  25   8        0.55       -2.67      8.41 o 
   4  25   8        1.13       -0.66     11.09 o 
  -3  26   8       45.73       49.59     14.92 o 
  -2  26   8      153.40      147.29     12.80 o 
  -1  26   8       69.35       58.62     18.47 o 
   0  26   8       64.66       71.45      9.07 o 
   1  26   8       60.95       60.79      8.53 o 
   2  26   8      164.92      158.65     10.39 o 
   3  26   8       74.55       48.60      8.73 o 
  -2  27   8      115.34      134.55     15.01 o 
  -1  27   8      195.77      193.45     14.46 o 
   0  27   8        4.95       -0.05      8.67 o 
   1  27   8       83.60       65.84      9.53 o 
  -9   0   9       78.85       99.06     16.29 o 
  -7   0   9      874.37      789.08     21.13 o 
  -5   0   9     4431.95     4288.78     59.42 o 
  -3   0   9      304.63      348.80     13.20 o 
  -1   0   9      322.67      372.91     36.39 o 
   1   0   9     2630.50     2613.16     53.36 o 
   3   0   9       91.98      105.93     15.94 o 
   5   0   9       88.98      116.33     16.61 o 
   7   0   9      932.49      913.64     34.10 o 
   9   0   9        9.58       53.84     12.10 o 
  -9   1   9       45.37       42.50     10.44 o 
  -8   1   9      211.86      255.42     12.58 o 
  -7   1   9     1188.22     1163.52     18.39 o 
  -6   1   9      729.47      755.44     14.39 o 
  -5   1   9     2825.03     2708.09     24.29 o 
  -4   1   9        3.74       12.48      4.98 o 
  -3   1   9       37.71       55.04      4.84 o 
  -2   1   9      539.05      584.05     34.20 o 
  -1   1   9     2459.41     2485.82     85.04 o 
   0   1   9      112.47      118.33      9.31 o 
   1   1   9      301.30      391.56     18.79 o 
   2   1   9      114.02      190.39     46.24 o 
   3   1   9      354.94      357.65     15.75 o 
   4   1   9     1188.64     1131.11     19.75 o 
   5   1   9     4374.31     4278.59     41.17 o 
   6   1   9     2500.52     2504.24     41.14 o 
   7   1   9     1546.34     1431.61     31.09 o 
   8   1   9      290.63      307.48     18.61 o 
   9   1   9      287.76      324.53     13.15 o 
  -9   2   9       27.61       59.38     15.49 o 
  -8   2   9     1063.61     1077.07     22.25 o 
  -7   2   9       34.42       74.12     11.34 o 
  -6   2   9     2750.19     2707.70     23.17 o 
  -5   2   9        0.43       10.85      4.89 o 
  -4   2   9     1114.58     1137.53     15.33 o 
  -3   2   9     1527.35     1595.41     28.16 o 
  -2   2   9       21.17       25.06     11.75 o 
  -1   2   9      825.64      751.54     34.00 o 
   0   2   9       48.93       73.92      7.41 o 
   1   2   9     1530.95     1594.87     42.14 o 
   2   2   9      766.07      834.48     37.90 o 
   3   2   9        3.61       17.27      9.36 o 
   4   2   9      109.14      149.04      8.52 o 
   5   2   9     3307.26     3245.18     36.22 o 
   6   2   9      939.55      969.11     23.36 o 
   7   2   9      207.90      219.04     13.08 o 
   8   2   9      738.94      732.92     26.49 o 
   9   2   9       22.54       53.91     10.42 o 
  -9   3   9       74.28       60.14     15.78 o 
  -8   3   9      149.19      159.82     13.84 o 
  -7   3   9      533.36      525.49     14.25 o 
  -6   3   9        5.08       19.93      6.98 o 
  -5   3   9      605.48      607.89     11.24 o 
  -4   3   9      287.69      333.49      7.34 o 
  -3   3   9     2735.70     2618.60     32.77 o 
  -2   3   9      204.89      162.59     28.99 o 
  -1   3   9       11.22       29.22     26.15 o 
   0   3   9       98.55      111.33     14.93 o 
   1   3   9     1641.02     1634.02     43.18 o 
   2   3   9      325.46      488.08     28.37 o 
   3   3   9      428.24      476.87     18.29 o 
   4   3   9       42.23       43.63      7.57 o 
   5   3   9        0.40       23.68      6.66 o 
   6   3   9      607.28      596.57     19.29 o 
   7   3   9       42.29       40.21     13.65 o 
   8   3   9      766.63      787.70     29.47 o 
   9   3   9        8.89       58.46     11.66 o 
  -9   4   9      483.35      707.31     34.05 o 
  -8   4   9      103.26      111.61     14.29 o 
  -7   4   9       89.65       98.68     13.00 o 
  -6   4   9      376.22      376.96     10.62 o 
  -5   4   9      499.76      480.22     11.24 o 
  -4   4   9     1411.67     1337.94     14.39 o 
  -3   4   9     1759.44     1758.37     27.59 o 
  -2   4   9     2468.98     2729.56    113.26 o 
  -1   4   9     6621.55     6537.59    158.89 o 
   0   4   9     1113.18     1168.68     64.88 o 
   1   4   9       75.64      113.97     21.76 o 
   2   4   9      245.04      246.34     22.24 o 
   3   4   9     4712.16     4596.59     54.60 o 
   4   4   9        5.26       25.98      6.93 o 
   5   4   9      591.43      570.08     16.17 o 
   6   4   9       28.58       34.36      9.66 o 
   7   4   9      468.31      489.04     23.87 o 
   8   4   9       73.26       89.42      8.70 o 
   9   4   9        3.46       27.08     21.38 o 
  -9   5   9       89.69      107.60     17.96 o 
  -8   5   9       93.32       79.60     13.42 o 
  -7   5   9        7.99       35.72     13.16 o 
  -6   5   9      200.83      245.00      9.41 o 
  -5   5   9     1339.76     1262.51     16.73 o 
  -4   5   9       33.27       48.18      5.67 o 
  -3   5   9       48.85       69.72      5.44 o 
  -2   5   9      550.74      610.18     57.53 o 
  -1   5   9       38.31       48.51     22.39 o 
   0   5   9      293.03      304.16     23.76 o 
   1   5   9     6228.15     6503.13     90.91 o 
   2   5   9     1169.85     1444.77     51.06 o 
   3   5   9     2434.50     2475.78     34.10 o 
   4   5   9     2112.73     2298.15     32.45 o 
   5   5   9     1792.49     1727.46     26.79 o 
   6   5   9      292.50      279.07     14.74 o 
   7   5   9       20.23       18.36     12.89 o 
   8   5   9        0.15       13.81      7.50 o 
   9   5   9       79.20       94.25     14.23 o 
  -9   6   9       22.76       25.81     13.70 o 
  -8   6   9       50.64       41.65     11.69 o 
  -7   6   9      241.77      246.55     11.62 o 
  -6   6   9      173.65      196.57      8.84 o 
  -5   6   9      591.97      594.23     13.17 o 
  -4   6   9     3689.76     3902.24     52.40 o 
  -3   6   9     2166.24     2280.89     21.00 o 
  -2   6   9      216.16      230.34     20.19 o 
  -1   6   9     2962.21     2813.56    113.08 o 
   0   6   9       14.36       17.98     14.89 o 
   1   6   9     2374.43     2231.59     55.81 o 
   2   6   9       23.81       65.31     15.99 o 
   3   6   9     1212.14     1240.98     24.97 o 
   4   6   9      836.15      921.45     24.16 o 
   5   6   9       35.20       38.86      8.51 o 
   6   6   9       79.62       86.20     12.17 o 
   7   6   9      315.56      274.27     13.70 o 
   8   6   9       58.33       66.96     18.70 o 
   9   6   9        1.32       27.19     23.28 o 
  -9   7   9      140.30      134.55     18.11 o 
  -8   7   9       57.12       68.00     11.52 o 
  -7   7   9     1698.79     1529.25     29.23 o 
  -6   7   9       83.05      111.87     13.31 o 
  -5   7   9      286.28      305.86     11.71 o 
  -4   7   9       21.46       22.21      5.70 o 
  -3   7   9     3161.53     3277.58     25.44 o 
  -2   7   9     1437.54     1611.99     35.84 o 
  -1   7   9      609.91      518.75     53.11 o 
   0   7   9      290.16      286.56     32.82 o 
   1   7   9        0.57       -6.73     17.86 o 
   2   7   9     4019.42     4398.32     43.92 o 
   3   7   9     3561.46     3869.97     43.82 o 
   4   7   9     2372.72     2393.72     38.33 o 
   5   7   9       48.19       64.69     20.50 o 
   6   7   9        0.74       20.26     13.22 o 
   7   7   9      579.35      506.41     19.95 o 
   8   7   9       84.94      104.50     15.61 o 
   9   7   9       36.13       79.08     12.36 o 
  -9   8   9        0.01        5.50     11.58 o 
  -8   8   9      110.94       83.74     11.44 o 
  -7   8   9      878.92      774.17     21.40 o 
  -6   8   9       23.35       20.82      7.84 o 
  -5   8   9       10.95       21.38      7.32 o 
  -4   8   9       42.65       63.10      5.90 o 
  -3   8   9      440.35      472.73     10.36 o 
  -2   8   9      852.34      910.18     16.36 o 
  -1   8   9      689.93      758.99     22.44 o 
   0   8   9     1611.49     1785.91     34.63 o 
   1   8   9      126.32      141.67     13.48 o 
   2   8   9      518.48      603.75     15.51 o 
   3   8   9      492.49      515.36     15.24 o 
   4   8   9       54.28       75.47      9.97 o 
   5   8   9        0.45        8.10      7.50 o 
   6   8   9      404.93      363.62     22.30 o 
   7   8   9        2.31       14.14      9.83 o 
   8   8   9      361.33      343.03     21.42 o 
  -8   9   9      734.02      724.31     28.38 o 
  -7   9   9       86.94       74.73     10.87 o 
  -6   9   9      169.11      173.99     12.31 o 
  -5   9   9      728.71      715.14     19.81 o 
  -4   9   9      218.06      236.43      8.41 o 
  -3   9   9       29.90       45.27      5.29 o 
  -2   9   9      215.83      245.98      9.73 o 
  -1   9   9      561.80      558.83     19.29 o 
   0   9   9      997.66     1075.09     24.09 o 
   1   9   9      170.00      178.74     11.54 o 
   2   9   9        0.06       -1.88      5.44 o 
   3   9   9       27.08       24.62      7.37 o 
   4   9   9     1283.30     1263.58     29.34 o 
   5   9   9      176.87      168.56     15.78 o 
   6   9   9      321.38      304.29     20.31 o 
   7   9   9       20.90       27.63      9.92 o 
   8   9   9       84.49       88.67     13.47 o 
  -8  10   9        7.33       15.06     11.87 o 
  -7  10   9      363.71      364.69     14.35 o 
  -6  10   9      103.09       76.79     11.98 o 
  -5  10   9        0.34       28.33     12.10 o 
  -4  10   9      514.28      449.04     12.17 o 
  -3  10   9       26.69       40.79      6.15 o 
  -2  10   9      222.17      261.01     11.38 o 
  -1  10   9      656.40      662.14     16.43 o 
   0  10   9      938.17      940.59     20.29 o 
   1  10   9      956.67     1018.33     17.23 o 
   2  10   9       10.77       15.07      6.07 o 
   3  10   9       18.71       27.37      8.33 o 
   4  10   9      472.68      503.64     23.19 o 
   5  10   9     2083.68     2021.41     42.36 o 
   6  10   9      134.95      102.81     17.11 o 
   7  10   9       43.87       37.43     10.28 o 
   8  10   9       14.16       30.98     19.83 o 
  -8  11   9      385.49      343.61     19.59 o 
  -7  11   9        0.72        0.36      8.25 o 
  -6  11   9      345.82      305.87     17.65 o 
  -5  11   9     1489.26     1408.48     25.05 o 
  -4  11   9     1081.08     1030.77     17.39 o 
  -3  11   9     1307.88     1237.27     20.94 o 
  -2  11   9        0.06       -1.36      6.87 o 
  -1  11   9      686.72      683.55     17.41 o 
   0  11   9       18.03       21.52      6.25 o 
   1  11   9      103.62      121.78      8.56 o 
   2  11   9      200.66      244.11     12.60 o 
   3  11   9        1.06        5.07      9.22 o 
   4  11   9      333.93      282.17     21.75 o 
   5  11   9     1102.56     1000.66     37.44 o 
   6  11   9       67.93       60.78     11.60 o 
   7  11   9      873.19      858.26     23.37 o 
   8  11   9      461.46      418.91     20.47 o 
  -8  12   9      923.40      926.07     27.48 o 
  -7  12   9     1163.32     1104.04     25.90 o 
  -6  12   9        0.05        1.72     10.87 o 
  -5  12   9       24.77       44.91      8.95 o 
  -4  12   9       95.64      112.44      7.73 o 
  -3  12   9     1150.78     1150.79     22.86 o 
  -2  12   9        0.00       -1.87      7.77 o 
  -1  12   9      831.94      896.17     21.32 o 
   0  12   9      293.22      326.60     14.03 o 
   1  12   9     2458.81     2427.53     28.28 o 
   2  12   9        3.69        4.47      7.10 o 
   3  12   9     2506.09     2452.46     42.16 o 
   4  12   9      320.62      322.55     20.12 o 
   5  12   9      780.68      739.69     41.73 o 
   6  12   9       43.12       52.97     10.28 o 
   7  12   9      897.72      775.49     21.74 o 
   8  12   9      425.43      407.47     19.16 o 
  -8  13   9        6.26        4.48      8.72 o 
  -7  13   9      193.00      169.63     12.59 o 
  -6  13   9       18.89       34.01     10.73 o 
  -5  13   9      430.04      414.61     15.09 o 
  -4  13   9       42.25       50.77      7.57 o 
  -3  13   9       19.33       23.00      6.94 o 
  -2  13   9       16.23       20.72      7.59 o 
  -1  13   9     2272.27     2163.62     38.55 o 
   0  13   9      420.57      442.54     16.61 o 
   1  13   9      371.46      433.76     14.56 o 
   2  13   9       35.55       30.93      8.79 o 
   3  13   9      968.38      982.47     28.22 o 
   4  13   9      367.63      381.14     23.35 o 
   5  13   9      322.91      276.70     24.30 o 
   6  13   9       95.70       80.95     11.92 o 
   7  13   9        2.80        4.13      7.61 o 
   8  13   9      253.59      270.37     16.97 o 
  -8  14   9       33.16       20.51     12.67 o 
  -7  14   9       10.22       13.09      8.44 o 
  -6  14   9       54.29       64.85     10.48 o 
  -5  14   9      373.92      348.74     13.77 o 
  -4  14   9       82.64       86.49      9.77 o 
  -3  14   9     1295.76     1290.81     20.76 o 
  -2  14   9      299.39      297.73     13.27 o 
  -1  14   9     3343.41     3419.97     39.64 o 
   0  14   9       38.40       28.20      8.62 o 
   1  14   9     3591.28     3612.17     44.63 o 
   2  14   9      279.08      308.55     15.30 o 
   3  14   9       43.46       41.93     11.38 o 
   4  14   9      298.23      247.89     22.62 o 
   5  14   9       50.28       55.42     13.16 o 
   6  14   9      217.48      249.49     15.43 o 
   7  14   9        0.10        6.40      9.42 o 
   8  14   9       46.47       49.87     10.15 o 
  -7  15   9        6.87        6.70      7.06 o 
  -6  15   9       60.04       69.13     12.12 o 
  -5  15   9      421.07      378.57     13.92 o 
  -4  15   9      438.82      406.54     15.49 o 
  -3  15   9      102.70       96.30      9.79 o 
  -2  15   9     1906.77     1931.37     27.96 o 
  -1  15   9      380.55      371.06     16.63 o 
   0  15   9      744.13      681.17     21.07 o 
   1  15   9     4405.36     4384.11     57.40 o 
   2  15   9      817.17      837.28     23.33 o 
   3  15   9      258.26      283.43     18.87 o 
   4  15   9       76.71       61.15     16.69 o 
   5  15   9       29.49       17.17     11.33 o 
   6  15   9      232.31      174.91     16.18 o 
   7  15   9       65.00       69.93     10.37 o 
  -7  16   9      232.84      204.92     10.67 o 
  -6  16   9      237.17      211.83     15.02 o 
  -5  16   9      155.62      149.76     10.62 o 
  -4  16   9       47.58       58.10     10.33 o 
  -3  16   9      157.68      129.56     12.88 o 
  -2  16   9       37.52       34.57      8.26 o 
  -1  16   9     1802.38     1874.74     37.48 o 
   0  16   9     1911.25     1859.63     35.96 o 
   1  16   9     2052.19     2012.75     35.38 o 
   2  16   9      337.61      330.29     18.37 o 
   3  16   9      158.21      124.48     15.17 o 
   4  16   9        6.31       12.01     11.13 o 
   5  16   9      234.69      215.76     20.43 o 
   6  16   9       10.61       23.80      8.51 o 
   7  16   9        9.44       14.75      7.55 o 
  -7  17   9      251.86      193.87     11.55 o 
  -6  17   9       22.88       48.84     19.38 o 
  -5  17   9        3.53       13.40      9.58 o 
  -4  17   9      170.63      170.35     12.88 o 
  -3  17   9      215.81      201.18     13.33 o 
  -2  17   9      212.82      209.53     12.10 o 
  -1  17   9     2029.93     2013.47     37.94 o 
   0  17   9       76.60       92.07     12.32 o 
   1  17   9       49.48       50.10     10.29 o 
   2  17   9      115.83       95.65     12.18 o 
   3  17   9      626.04      572.72     43.93 o 
   4  17   9      233.34      262.64     20.58 o 
   5  17   9      442.62      436.52     20.31 o 
   6  17   9       72.58       80.60      8.44 o 
   7  17   9      174.82      147.20      8.74 o 
  -7  18   9      111.54      132.13     18.55 o 
  -6  18   9        3.90       11.00      8.51 o 
  -5  18   9        7.81       11.86      9.72 o 
  -4  18   9      206.32      222.19     13.58 o 
  -3  18   9     1430.12     1333.24     24.40 o 
  -2  18   9      379.15      366.72     14.87 o 
  -1  18   9     6800.16     6808.76     69.18 o 
   0  18   9     1143.03     1154.28     30.09 o 
   1  18   9      343.92      333.31     15.54 o 
   2  18   9      260.44      269.13     16.26 o 
   3  18   9     2039.52     2039.56     54.15 o 
   4  18   9        0.34        6.65     13.96 o 
   5  18   9       50.71       63.64      9.51 o 
   6  18   9      128.31      121.54      7.75 o 
  -6  19   9       19.30        7.04      6.26 o 
  -5  19   9        1.15       -0.44      7.53 o 
  -4  19   9        1.97        4.80      7.68 o 
  -3  19   9      599.17      613.78     18.74 o 
  -2  19   9      580.65      589.78     19.65 o 
  -1  19   9      404.53      445.54     20.40 o 
   0  19   9     1401.57     1391.68     32.75 o 
   1  19   9     5871.20     5959.18     56.68 o 
   2  19   9      169.67      156.38     15.91 o 
   3  19   9       20.40       22.43     13.98 o 
   4  19   9      112.37      107.72     16.44 o 
   5  19   9      119.60      118.02     10.34 o 
   6  19   9        0.14        3.97      8.37 o 
  -6  20   9        5.05        8.25      9.14 o 
  -5  20   9        0.22        5.36      8.90 o 
  -4  20   9      187.94      214.49     18.86 o 
  -3  20   9        1.11       10.57      9.41 o 
  -2  20   9      199.63      224.15     15.08 o 
  -1  20   9      422.85      393.25     22.17 o 
   0  20   9      817.14      790.20     23.81 o 
   1  20   9      395.20      364.15     17.24 o 
   2  20   9      244.45      265.18     17.88 o 
   3  20   9        0.05       11.74     13.35 o 
   4  20   9       27.64       28.81     12.86 o 
   5  20   9      247.09      260.27     12.42 o 
   6  20   9       11.78       11.17      8.24 o 
  -5  21   9      407.20      432.82     19.33 o 
  -4  21   9      137.86      135.94     27.96 o 
  -3  21   9        1.73       13.09      9.41 o 
  -2  21   9       77.65       63.90     10.53 o 
  -1  21   9      521.39      532.50     20.62 o 
   0  21   9       31.88       29.87     12.10 o 
   1  21   9     1117.36     1201.23     28.12 o 
   2  21   9      586.97      629.89     35.50 o 
   3  21   9       12.96        2.53     12.50 o 
   4  21   9      155.11      170.33     16.96 o 
   5  21   9       39.05       39.32      7.77 o 
  -5  22   9        7.76       11.30      7.58 o 
  -4  22   9       80.28      105.56     21.34 o 
  -3  22   9      136.50      124.18     12.02 o 
  -2  22   9      717.30      747.77     22.33 o 
  -1  22   9      255.49      261.31     15.34 o 
   0  22   9      466.87      484.22     25.64 o 
   1  22   9       86.26       91.81     11.97 o 
   2  22   9      125.39      149.34     13.66 o 
   3  22   9       30.86       35.73     12.24 o 
   4  22   9      267.79      243.74     17.67 o 
   5  22   9       28.56       25.45      7.05 o 
  -5  23   9       22.01       22.84     13.44 o 
  -4  23   9       66.17       81.05     26.27 o 
  -3  23   9        5.65       20.08      9.50 o 
  -2  23   9       29.27       34.38     11.24 o 
  -1  23   9      101.31       96.48     13.52 o 
   0  23   9      452.63      492.23     21.95 o 
   1  23   9      867.88      877.57     25.97 o 
   2  23   9       41.81       55.85     12.56 o 
   3  23   9       17.57       12.82      9.79 o 
   4  23   9        8.89        6.70      7.23 o 
  -4  24   9        6.89        9.61      6.34 o 
  -3  24   9       38.51       72.66      8.69 o 
  -2  24   9      211.36      213.13     16.80 o 
  -1  24   9     1535.00     1519.71     32.64 o 
   0  24   9     1784.79     1866.88     35.00 o 
   1  24   9      142.01      162.35     12.46 o 
   2  24   9       90.44      100.85     13.45 o 
   3  24   9       12.41        8.46      9.10 o 
   4  24   9       29.54       30.24      6.59 o 
  -3  25   9      274.07      279.06     18.72 o 
  -2  25   9      400.40      386.01     18.89 o 
  -1  25   9       24.25       37.82     14.86 o 
   0  25   9      186.05      177.73     12.58 o 
   1  25   9      334.80      297.77     13.91 o 
   2  25   9        0.05       -3.39      8.35 o 
   3  25   9      318.60      300.93     24.35 o 
  -2  26   9        2.49       11.82      5.90 o 
  -1  26   9      134.47      142.72     12.53 o 
   0  26   9       55.59       41.71      9.77 o 
   1  26   9      153.49      149.52     13.31 o 
   2  26   9       14.25       16.54      6.52 o 
   0  27   9      198.99      244.79     19.42 o 
  -8   0  10       49.50       61.62     19.29 o 
  -6   0  10     7028.31     6639.46    103.57 o 
  -4   0  10     1327.52     1389.23     19.67 o 
  -2   0  10      811.87      784.10     32.07 o 
   0   0  10      153.35      155.84     23.77 o 
   2   0  10       28.99       38.71     14.19 o 
   4   0  10      759.33      794.78     28.13 o 
   6   0  10     4227.28     4204.70     75.75 o 
   8   0  10      165.53      170.69     16.36 o 
  -8   1  10       84.27      119.84     15.27 o 
  -7   1  10      369.23      394.81     12.53 o 
  -6   1  10       17.91       39.53      7.97 o 
  -5   1  10      266.69      243.37      8.96 o 
  -4   1  10      770.77      737.34     10.15 o 
  -3   1  10      161.30      190.24      5.43 o 
  -2   1  10      219.31      230.95      9.28 o 
  -1   1  10       98.04       95.34     24.08 o 
   0   1  10     1151.26     1251.35     59.99 o 
   1   1  10     1128.55     1132.07     41.17 o 
   2   1  10      916.24      957.40     33.33 o 
   3   1  10      102.09      125.06      8.68 o 
   4   1  10      664.37      652.40     18.24 o 
   5   1  10      226.76      245.35     13.44 o 
   6   1  10      191.05      202.37     15.09 o 
   7   1  10      207.11      208.35     17.42 o 
   8   1  10       29.41       20.06     10.07 o 
   9   1  10        4.11       36.78     10.73 o 
  -9   2  10      463.70      458.13     25.65 o 
  -8   2  10      214.73      212.20     13.45 o 
  -7   2  10      445.16      459.16     13.32 o 
  -6   2  10       12.88       32.14      7.00 o 
  -5   2  10     1493.62     1471.34     18.23 o 
  -4   2  10       11.34       28.72      4.05 o 
  -3   2  10      107.97      120.20      4.93 o 
  -2   2  10      224.03      218.60      8.48 o 
  -1   2  10     1051.55      922.79     40.18 o 
   0   2  10       23.50       14.55     14.30 o 
   1   2  10      700.81      634.14     25.47 o 
   2   2  10      406.30      400.13     20.54 o 
   3   2  10     1655.58     1650.55     30.93 o 
   4   2  10       18.13       27.01      6.50 o 
   5   2  10     1268.91     1295.30     23.93 o 
   6   2  10      120.96      125.48     11.69 o 
   7   2  10      397.37      364.70     17.21 o 
   8   2  10       36.91       42.01      9.74 o 
   9   2  10      434.56      445.14     17.66 o 
  -9   3  10        0.44        5.49     11.85 o 
  -8   3  10      555.22      505.40     36.39 o 
  -7   3  10     2170.01     2214.89     26.65 o 
  -6   3  10     4453.59     4283.96     46.60 o 
  -5   3  10      942.36      942.48     15.45 o 
  -4   3  10      225.11      246.41      6.44 o 
  -3   3  10     6436.11     6401.15     55.93 o 
  -2   3  10        5.00       10.79      4.78 o 
  -1   3  10       82.86       70.63     25.63 o 
   0   3  10      106.64       99.34     23.55 o 
   1   3  10       24.94       20.10     12.28 o 
   2   3  10        1.63        7.01      9.32 o 
   3   3  10     2721.98     2666.82     53.13 o 
   4   3  10      152.49      170.40      9.55 o 
   5   3  10      129.90      130.16     10.06 o 
   6   3  10     2917.09     2778.83     38.58 o 
   7   3  10     2064.95     2118.40     46.98 o 
   8   3  10      959.42      833.83     26.28 o 
   9   3  10       21.72       57.96     21.50 o 
  -9   4  10      168.55      166.83     18.26 o 
  -8   4  10      676.35      707.65     74.34 o 
  -7   4  10        2.25       37.81     12.14 o 
  -6   4  10      672.67      653.44     13.87 o 
  -5   4  10        4.79       18.80      6.70 o 
  -4   4  10     1277.77     1245.17     16.09 o 
  -3   4  10       26.49       22.60      4.05 o 
  -2   4  10      245.18      282.53      9.87 o 
  -1   4  10     7899.55     7922.17    182.87 o 
   0   4  10       26.24       36.06     18.97 o 
   1   4  10     4311.89     4891.82    126.80 o 
   2   4  10      313.68      366.24     15.68 o 
   3   4  10      714.34      791.12     20.27 o 
   4   4  10     4457.39     4557.94     49.89 o 
   5   4  10       86.01       73.51      8.63 o 
   6   4  10     1705.74     1705.57     30.77 o 
   7   4  10        3.90       17.40     18.60 o 
   8   4  10      241.35      220.04     11.55 o 
   9   4  10       16.07       45.07     10.02 o 
  -9   5  10      586.80      588.52     28.92 o 
  -8   5  10      378.68      377.30     20.92 o 
  -7   5  10      283.39      298.29     14.47 o 
  -6   5  10       32.41       30.10      7.76 o 
  -5   5  10      416.57      436.29     13.59 o 
  -4   5  10     1374.02     1324.20     17.28 o 
  -3   5  10      331.43      307.09      7.84 o 
  -2   5  10     1195.44     1238.07     20.42 o 
  -1   5  10     1208.60     1053.34     26.18 o 
   0   5  10      135.82      127.74     29.22 o 
   1   5  10     2949.59     2949.98     98.43 o 
   2   5  10      339.69      350.17     15.43 o 
   3   5  10      882.34      851.76     21.45 o 
   4   5  10      493.81      460.26     19.80 o 
   5   5  10        3.36       -2.40      9.15 o 
   6   5  10      487.77      470.65     17.84 o 
   7   5  10       16.59       30.11     12.86 o 
   8   5  10      276.08      291.80     15.90 o 
  -8   6  10      218.80      222.92     17.05 o 
  -7   6  10      777.94      800.97     23.10 o 
  -6   6  10      212.26      229.14     10.26 o 
  -5   6  10      151.71      155.64     10.00 o 
  -4   6  10      653.00      608.39     13.97 o 
  -3   6  10       29.32       27.28      5.81 o 
  -2   6  10       36.10       55.19      5.52 o 
  -1   6  10        5.06       20.60      7.90 o 
   0   6  10        5.83        4.66      6.73 o 
   1   6  10      737.21      812.14     32.23 o 
   2   6  10      374.60      392.73     23.47 o 
   3   6  10        2.42       13.57      6.99 o 
   4   6  10      250.14      231.96     14.46 o 
   5   6  10      111.09      102.71      9.22 o 
   6   6  10      332.47      348.38     17.63 o 
   7   6  10     1277.84     1341.55     35.28 o 
   8   6  10      219.88      241.47     19.64 o 
  -8   7  10      360.23      354.23     17.30 o 
  -7   7  10       81.11       81.58     15.58 o 
  -6   7  10      815.88      809.15     18.08 o 
  -5   7  10     1191.05     1211.39     18.50 o 
  -4   7  10      288.52      312.50      9.95 o 
  -3   7  10        3.97       12.53      4.85 o 
  -2   7  10      223.18      203.73      8.73 o 
  -1   7  10      681.19      657.74     18.47 o 
   0   7  10      349.93      323.38     14.05 o 
   1   7  10        1.91        9.38      7.81 o 
   2   7  10      383.15      334.95     21.12 o 
   3   7  10      159.53      156.34     11.03 o 
   4   7  10       49.67       69.15     12.62 o 
   5   7  10      753.14      791.93     25.31 o 
   6   7  10      817.09      828.92     24.69 o 
   7   7  10       14.73       33.14     10.18 o 
   8   7  10      866.91      852.00     23.33 o 
  -8   8  10       50.46       51.69     10.23 o 
  -7   8  10        1.94        4.66     10.10 o 
  -6   8  10      130.73      133.10      9.43 o 
  -5   8  10      143.71      136.83      8.22 o 
  -4   8  10      850.17      804.58     15.67 o 
  -3   8  10        0.92        9.58      7.81 o 
  -2   8  10       33.14       55.09      7.08 o 
  -1   8  10     2319.54     2365.05     49.33 o 
   0   8  10       35.38       41.23      7.19 o 
   1   8  10     2098.70     2186.53     26.39 o 
   2   8  10      133.47      177.50     10.54 o 
   3   8  10       97.38      112.16      8.70 o 
   4   8  10       81.14       68.92     11.64 o 
   5   8  10      708.45      707.67     26.50 o 
   6   8  10      173.69      159.44     14.41 o 
   7   8  10       19.47       24.54      9.40 o 
   8   8  10       17.10        2.20     11.30 o 
  -8   9  10       31.84       39.57      8.99 o 
  -7   9  10       16.14       16.41      9.91 o 
  -6   9  10        6.97       20.10      9.68 o 
  -5   9  10        0.96       13.45      7.28 o 
  -4   9  10     1017.30     1043.89     17.39 o 
  -3   9  10        9.56       24.96      6.56 o 
  -2   9  10      583.94      630.85     14.50 o 
  -1   9  10        5.21        2.82      5.86 o 
   0   9  10      504.41      373.44     17.74 o 
   1   9  10       76.23       54.46      6.54 o 
   2   9  10      493.87      511.60     14.84 o 
   3   9  10       43.73       56.98      8.74 o 
   4   9  10       15.40       30.70     12.47 o 
   5   9  10       54.67       60.43     11.77 o 
   6   9  10       13.27       20.76     13.87 o 
   7   9  10      217.68      205.24     13.99 o 
   8   9  10        0.04        3.90     10.66 o 
  -8  10  10        8.39        5.87      9.99 o 
  -7  10  10       63.75       62.57     10.48 o 
  -6  10  10      565.71      522.73     18.21 o 
  -5  10  10      580.89      580.00     20.72 o 
  -4  10  10      625.78      649.71     16.39 o 
  -3  10  10      323.50      332.86     10.82 o 
  -2  10  10     1826.30     1749.13     29.78 o 
  -1  10  10      522.18      564.48     14.86 o 
   0  10  10      388.56      340.86     13.60 o 
   1  10  10       96.98      115.15     11.05 o 
   2  10  10     3093.45     3157.88     51.03 o 
   3  10  10      844.94      839.21     21.17 o 
   4  10  10     2398.17     2482.88     62.33 o 
   5  10  10      634.06      587.37     34.47 o 
   6  10  10      296.94      294.47     25.21 o 
   7  10  10        4.94       16.49      8.78 o 
   8  10  10       21.44       30.13     10.49 o 
  -8  11  10       89.94       83.88     11.50 o 
  -7  11  10       19.17       16.13      8.96 o 
  -6  11  10      237.19      242.18     15.71 o 
  -5  11  10      139.56      144.98     13.69 o 
  -4  11  10        5.29       28.25     10.20 o 
  -3  11  10     2238.79     2266.22     36.57 o 
  -2  11  10     4002.21     3957.49     93.29 o 
  -1  11  10      265.61      252.07     11.39 o 
   0  11  10       10.08       12.49      6.91 o 
   1  11  10      940.56      942.68     21.63 o 
   2  11  10      860.71      904.71     22.50 o 
   3  11  10      619.43      616.33     22.54 o 
   4  11  10      418.72      419.94     22.51 o 
   5  11  10       78.49       89.41     13.52 o 
   6  11  10       66.91       79.01     12.74 o 
   7  11  10      116.89       99.38     10.63 o 
   8  11  10       10.42       20.03     15.01 o 
  -8  12  10       67.41       46.85      9.73 o 
  -7  12  10       24.26       14.13      8.15 o 
  -6  12  10      148.23      143.00     13.38 o 
  -5  12  10      491.38      452.83     18.49 o 
  -4  12  10       70.71       74.19      7.41 o 
  -3  12  10       93.69      108.73      9.88 o 
  -2  12  10       48.80       72.91      9.22 o 
  -1  12  10     1136.88     1075.65     23.93 o 
   0  12  10      271.39      255.88     11.90 o 
   1  12  10      277.13      275.41     12.26 o 
   2  12  10      165.30      224.23     13.23 o 
   3  12  10      467.06      509.12     21.47 o 
   4  12  10       47.98       40.70     15.76 o 
   5  12  10      220.40      187.61     16.28 o 
   6  12  10      483.95      466.08     19.45 o 
   7  12  10        7.69       10.34      8.08 o 
   8  12  10        0.78       14.08     12.42 o 
  -8  13  10      491.41      505.45     27.04 o 
  -7  13  10        6.92        0.23      8.81 o 
  -6  13  10      144.26      145.47     13.16 o 
  -5  13  10      101.57       95.58     14.53 o 
  -4  13  10      343.47      343.96     13.27 o 
  -3  13  10      739.78      797.78     20.25 o 
  -2  13  10        1.44        0.05      6.60 o 
  -1  13  10      553.88      539.90     15.23 o 
   0  13  10     4787.06     4677.51     52.34 o 
   1  13  10      953.31      925.31     22.94 o 
   2  13  10       25.31       35.08      8.69 o 
   3  13  10      602.31      680.00     24.65 o 
   4  13  10      151.71      157.61     21.23 o 
   5  13  10      239.10      209.23     30.10 o 
   6  13  10       68.18       65.73     11.09 o 
   7  13  10        2.08       14.45      7.42 o 
  -7  14  10       41.50       53.08      8.85 o 
  -6  14  10      429.58      385.27     14.49 o 
  -5  14  10      233.43      215.11     13.86 o 
  -4  14  10        1.03       10.19      7.71 o 
  -3  14  10      773.23      696.54     24.47 o 
  -2  14  10      643.30      625.68     15.65 o 
  -1  14  10      367.02      365.26     13.26 o 
   0  14  10        2.41        4.46      8.78 o 
   1  14  10       93.46       92.60     10.22 o 
   2  14  10      316.97      326.16     15.66 o 
   3  14  10      466.51      387.48     20.89 o 
   4  14  10       77.22       60.52     17.08 o 
   5  14  10       48.30       34.97     12.53 o 
   6  14  10      137.68      121.33     11.95 o 
   7  14  10      335.58      330.76     16.05 o 
  -7  15  10      431.56      348.86     14.58 o 
  -6  15  10       26.73       24.48      8.39 o 
  -5  15  10        0.68        4.13      8.44 o 
  -4  15  10     1019.29      977.32     22.11 o 
  -3  15  10      596.25      543.95     19.80 o 
  -2  15  10        2.45        8.46      8.33 o 
  -1  15  10      107.46      134.65     14.02 o 
   0  15  10     4626.30     4575.11     53.13 o 
   1  15  10       11.91        2.49      9.67 o 
   2  15  10      185.97      169.06     12.86 o 
   3  15  10      187.77      160.79     15.50 o 
   4  15  10      416.81      421.57     27.70 o 
   5  15  10      250.57      203.35     16.60 o 
   6  15  10      102.52      120.19     14.54 o 
   7  15  10        0.81        3.43      5.51 o 
  -7  16  10      109.33      142.47     10.01 o 
  -6  16  10      639.97      591.69     17.78 o 
  -5  16  10      819.77      732.65     21.25 o 
  -4  16  10      137.04      139.22     11.77 o 
  -3  16  10       25.97       20.88      9.47 o 
  -2  16  10      343.70      310.02     15.40 o 
  -1  16  10      250.54      242.43     15.76 o 
   0  16  10       20.08       20.47     10.44 o 
   1  16  10        1.23        5.29      8.99 o 
   2  16  10      184.34      196.64     16.72 o 
   3  16  10      284.11      243.84     19.54 o 
   4  16  10      261.87      246.86     17.34 o 
   5  16  10      572.86      488.10     26.02 o 
   6  16  10      163.93      165.15     11.74 o 
   7  16  10      318.69      326.01     14.17 o 
  -7  17  10      126.81       99.58     15.17 o 
  -6  17  10      501.09      452.90     26.29 o 
  -5  17  10      820.08      800.11     26.19 o 
  -4  17  10       27.12       29.11     13.20 o 
  -3  17  10      591.46      578.84     20.30 o 
  -2  17  10      120.73      114.67     11.63 o 
  -1  17  10     1321.71     1311.19     31.39 o 
   0  17  10      227.94      206.50     16.71 o 
   1  17  10     1033.62     1044.18     27.50 o 
   2  17  10        0.66        3.66      9.48 o 
   3  17  10      298.88      315.06     34.46 o 
   4  17  10        7.91        9.10     20.46 o 
   5  17  10      211.70      209.95     13.32 o 
   6  17  10      674.56      582.58     16.90 o 
   7  17  10       79.87       60.24     13.71 o 
  -6  18  10        0.48        1.45      6.25 o 
  -5  18  10        1.13        7.85      7.63 o 
  -4  18  10      102.49      122.51     13.03 o 
  -3  18  10       29.15       39.61      8.78 o 
  -2  18  10       25.28       23.03      9.53 o 
  -1  18  10        8.07       21.41     10.88 o 
   0  18  10        4.57        9.68     10.56 o 
   1  18  10      615.93      626.34     21.96 o 
   2  18  10        8.61       13.69      9.65 o 
   3  18  10       33.76       38.06     14.56 o 
   4  18  10       29.84       61.17     24.65 o 
   5  18  10      294.37      305.74     17.45 o 
   6  18  10        7.56       21.77      5.66 o 
  -6  19  10       53.83       47.82     10.69 o 
  -5  19  10      739.94      692.75     18.57 o 
  -4  19  10      135.17      139.72     29.58 o 
  -3  19  10      332.86      311.80     17.36 o 
  -2  19  10      128.25      140.46     11.73 o 
  -1  19  10     1138.49     1104.86     29.36 o 
   0  19  10       10.27        7.77     10.34 o 
   1  19  10     1229.58     1183.67     28.99 o 
   2  19  10       24.53       24.97     10.65 o 
   3  19  10       81.49       68.17     15.41 o 
   4  19  10      446.16      421.00     24.90 o 
   5  19  10      674.33      636.75     20.76 o 
   6  19  10      161.24      193.64      9.17 o 
  -6  20  10       56.32       54.50      9.87 o 
  -5  20  10       51.15       50.42     10.73 o 
  -4  20  10       23.45       25.49     14.25 o 
  -3  20  10       92.57      118.33     10.61 o 
  -2  20  10      131.82      131.40     12.48 o 
  -1  20  10     1037.46     1009.82     24.72 o 
   0  20  10       97.30      102.44     12.57 o 
   1  20  10      440.52      438.50     20.80 o 
   2  20  10      123.94      140.78     14.00 o 
   3  20  10       37.57       27.73     13.19 o 
   4  20  10       10.41       20.83     11.45 o 
   5  20  10      250.00      219.33     10.96 o 
  -5  21  10        4.80       10.12      9.02 o 
  -4  21  10       12.98       26.37     11.08 o 
  -3  21  10       15.73       30.03      8.86 o 
  -2  21  10       21.64       21.67      9.62 o 
  -1  21  10       94.33      113.87     12.36 o 
   0  21  10      320.02      324.18     23.27 o 
   1  21  10     1197.51     1210.98     33.16 o 
   2  21  10        1.27        6.64      9.35 o 
   3  21  10        0.87        5.28     12.76 o 
   4  21  10       11.70       11.88      9.90 o 
   5  21  10       38.78       36.31     10.00 o 
  -5  22  10       21.66       25.31      8.28 o 
  -4  22  10      191.46      197.21     13.01 o 
  -3  22  10      456.68      405.67     17.19 o 
  -2  22  10      424.79      450.78     18.93 o 
  -1  22  10     2737.38     2693.87     63.11 o 
   0  22  10       60.90       49.67     14.31 o 
   1  22  10     1079.54     1080.69     37.48 o 
   2  22  10      665.45      675.83     80.80 o 
   3  22  10       52.20       58.67     13.22 o 
   4  22  10        1.50        8.90      8.60 o 
  -4  23  10       59.80       68.10      8.59 o 
  -3  23  10      138.09      125.37     10.00 o 
  -2  23  10      360.93      326.39     19.58 o 
  -1  23  10       15.00       22.31      9.26 o 
   0  23  10      367.29      363.34     23.13 o 
   1  23  10      230.86      245.22     14.63 o 
   2  23  10        0.14        6.41     10.93 o 
   3  23  10       94.81       85.05     13.49 o 
   4  23  10       86.24       86.95      8.87 o 
  -3  24  10       16.06       29.87     14.32 o 
  -2  24  10       97.77      110.55     16.09 o 
  -1  24  10       10.00       16.80      7.93 o 
   0  24  10        0.13        5.23      8.67 o 
   1  24  10       18.94       30.40     10.39 o 
   2  24  10        3.41       15.74     13.81 o 
   3  24  10        6.08       -3.14      7.84 o 
  -3  25  10       13.61       26.18      8.62 o 
  -2  25  10      558.18      586.76     17.33 o 
  -1  25  10        4.82       13.75      7.74 o 
   0  25  10       95.21      121.02     10.36 o 
   1  25  10      117.28      125.99     12.71 o 
   2  25  10      109.72      143.52     19.32 o 
  -1  26  10      961.31     1051.94     26.43 o 
   0  26  10        3.66       27.46     10.26 o 
   1  26  10      214.51      227.96     13.96 o 
  -7   0  11     1079.93     1046.24     25.34 o 
  -5   0  11    16290.28    16166.95     97.00 o 
  -3   0  11     4740.11     4725.36     33.44 o 
  -1   0  11      409.64      376.25     14.78 o 
   1   0  11     3052.15     3326.43     60.14 o 
   3   0  11      264.30      317.39     18.67 o 
   5   0  11       93.15      138.94     16.73 o 
   7   0  11     3266.00     3144.76     91.41 o 
  -8   1  11       99.35       68.05     12.38 o 
  -7   1  11     3133.23     3005.77     42.67 o 
  -6   1  11       27.85       31.77      6.70 o 
  -5   1  11     1707.82     1712.40     21.71 o 
  -4   1  11      346.29      342.16      8.43 o 
  -3   1  11       37.23       62.70      4.99 o 
  -2   1  11      264.70      288.87      7.87 o 
  -1   1  11     4682.73     4955.21     47.17 o 
   0   1  11     1058.93     1158.12     26.22 o 
   1   1  11     3156.82     3308.10     42.74 o 
   2   1  11      333.52      392.92     21.37 o 
   3   1  11     1288.31     1279.38     31.44 o 
   4   1  11     1429.88     1378.59     26.60 o 
   5   1  11     7398.36     7279.20     67.82 o 
   6   1  11      138.13      105.46     12.89 o 
   7   1  11      379.77      358.94     20.39 o 
   8   1  11       71.21       83.84     14.10 o 
  -8   2  11        6.34       21.36     10.65 o 
  -7   2  11      509.42      518.82     16.12 o 
  -6   2  11      657.72      597.66     15.23 o 
  -5   2  11      221.90      208.93      8.92 o 
  -4   2  11     3918.49     3888.88     24.15 o 
  -3   2  11        0.22       10.51      3.83 o 
  -2   2  11     1181.68     1254.01     17.30 o 
  -1   2  11       13.45       15.82      4.80 o 
   0   2  11      746.54      778.84     17.86 o 
   1   2  11     1772.98     1892.19     28.56 o 
   2   2  11      459.15      478.95     16.56 o 
   3   2  11       16.80       34.80      6.84 o 
   4   2  11       64.08      100.97      9.31 o 
   5   2  11       31.98       48.28      9.74 o 
   6   2  11      154.44      174.98     14.64 o 
   7   2  11       87.82       84.75     13.55 o 
   8   2  11        0.01        7.81      8.25 o 
  -8   3  11      271.45      270.54     21.29 o 
  -7   3  11       84.21      101.18      9.00 o 
  -6   3  11     3037.26     2938.09     30.72 o 
  -5   3  11      143.15      138.47      8.32 o 
  -4   3  11       69.06       89.48      5.34 o 
  -3   3  11       43.94       66.69      6.11 o 
  -2   3  11      584.13      565.08     10.40 o 
  -1   3  11     1997.27     2030.03     37.14 o 
   0   3  11      919.31      947.84     25.80 o 
   1   3  11       15.10       31.16      6.13 o 
   2   3  11     1174.33     1132.44     23.19 o 
   3   3  11      583.81      573.74     21.07 o 
   4   3  11     2133.52     2112.66     32.82 o 
   5   3  11      389.15      413.00     15.18 o 
   6   3  11     1999.40     1900.86     31.90 o 
   7   3  11     1318.95     1383.39     34.42 o 
   8   3  11      253.16      222.99     12.24 o 
  -8   4  11      321.27      270.01     16.35 o 
  -7   4  11     1122.07     1117.61     23.95 o 
  -6   4  11       55.17       54.28      7.52 o 
  -5   4  11      342.40      375.03     11.47 o 
  -4   4  11      831.24      809.85     13.22 o 
  -3   4  11     2483.00     2532.39     33.68 o 
  -2   4  11      351.66      317.35      8.25 o 
  -1   4  11      224.40      246.91     10.64 o 
   0   4  11      168.92      181.19      9.94 o 
   1   4  11      636.41      598.89     15.15 o 
   2   4  11      796.63      792.53     34.35 o 
   3   4  11      738.63      723.52     24.11 o 
   4   4  11     1519.04     1523.59     27.01 o 
   5   4  11        4.12        8.64      8.78 o 
   6   4  11      685.11      704.43     20.61 o 
   7   4  11      366.91      394.27     19.83 o 
   8   4  11       35.21       45.92      9.73 o 
  -8   5  11       93.19      101.92     11.25 o 
  -7   5  11       64.73       94.52     10.18 o 
  -6   5  11      293.90      282.10     11.65 o 
  -5   5  11      142.63      165.68      8.84 o 
  -4   5  11       22.88       30.28      5.50 o 
  -3   5  11       71.07       82.57      6.02 o 
  -2   5  11      968.66      897.87     13.53 o 
  -1   5  11       41.32       78.26      8.03 o 
   0   5  11      358.13      357.01     15.22 o 
   1   5  11        9.31       14.74      6.58 o 
   2   5  11      936.09      834.34     22.83 o 
   3   5  11     1792.41     1753.23     38.96 o 
   4   5  11       55.36       63.87     10.61 o 
   5   5  11       72.22       80.37     10.88 o 
   6   5  11      194.85      196.98     13.19 o 
   7   5  11      398.04      404.99     20.89 o 
   8   5  11      137.76      107.90     11.22 o 
  -8   6  11       18.26       19.44      8.49 o 
  -7   6  11       37.91       42.76      9.59 o 
  -6   6  11      334.49      343.32     12.31 o 
  -5   6  11     1096.86     1102.73     16.78 o 
  -4   6  11      886.03      880.63     18.31 o 
  -3   6  11      754.33      721.13     13.84 o 
  -2   6  11      165.01      154.54      8.21 o 
  -1   6  11       83.79       86.77      7.91 o 
   0   6  11       11.50       10.90      5.70 o 
   1   6  11      518.98      590.20     15.32 o 
   2   6  11        2.18       13.18      5.96 o 
   3   6  11       58.35       57.22      9.70 o 
   4   6  11       86.40       87.92     11.70 o 
   5   6  11      322.25      346.42     15.78 o 
   6   6  11     1462.55     1482.44     31.46 o 
   7   6  11        3.43       17.79     10.99 o 
   8   6  11        5.27        1.81      7.70 o 
  -8   7  11      127.32      124.02     11.53 o 
  -7   7  11       27.74       24.26     11.51 o 
  -6   7  11        7.43       27.01      8.28 o 
  -5   7  11       13.30       21.45      6.64 o 
  -4   7  11      726.56      729.30     14.70 o 
  -3   7  11     1120.47     1066.14     15.52 o 
  -2   7  11       26.24       34.36      5.61 o 
  -1   7  11      270.75      294.08     10.27 o 
   0   7  11       24.66       25.16      5.73 o 
   1   7  11      242.03      246.05     10.18 o 
   2   7  11        1.17       -0.73      6.99 o 
   3   7  11      736.32      703.15     22.03 o 
   4   7  11        5.57       17.71     11.32 o 
   5   7  11      396.66      412.17     17.11 o 
   6   7  11      164.90      148.35     13.26 o 
   7   7  11      173.76      167.58     14.81 o 
   8   7  11       84.37       63.78      9.26 o 
  -8   8  11        4.46       10.94      6.61 o 
  -7   8  11       58.49       33.01     11.83 o 
  -6   8  11       87.27      106.85      8.58 o 
  -5   8  11      184.92      191.09      8.85 o 
  -4   8  11     3092.54     3042.36     25.67 o 
  -3   8  11      110.95      119.28      8.19 o 
  -2   8  11        6.30       15.67      5.24 o 
  -1   8  11     1110.32     1161.78     20.22 o 
   0   8  11        0.68        4.25      5.36 o 
   1   8  11      526.04      530.15     14.31 o 
   2   8  11       39.09       32.25      8.16 o 
   3   8  11      856.75      804.57     24.57 o 
   4   8  11     2660.27     2709.60     45.63 o 
   5   8  11      106.54       92.26     14.08 o 
   6   8  11        1.16        0.26      8.62 o 
   7   8  11      126.96      121.81     14.89 o 
   8   8  11       34.94       50.26      8.62 o 
  -8   9  11       17.45       27.67      8.00 o 
  -7   9  11      173.36      199.87     13.50 o 
  -6   9  11       17.36       35.99      8.34 o 
  -5   9  11        2.38       15.53      6.72 o 
  -4   9  11       93.36       74.30      9.12 o 
  -3   9  11      106.23       97.44      8.45 o 
  -2   9  11      392.05      364.83     10.50 o 
  -1   9  11      106.69       93.61      9.25 o 
   0   9  11      766.16      704.82     18.81 o 
   1   9  11      228.15      243.47     10.78 o 
   2   9  11      211.08      209.04     11.90 o 
   3   9  11       61.75       74.39      9.92 o 
   4   9  11      579.29      530.82     23.27 o 
   5   9  11      779.24      759.79     28.12 o 
   6   9  11       36.58       39.48      9.86 o 
   7   9  11        5.04       11.36      8.56 o 
   8   9  11       58.60       69.22     11.97 o 
  -8  10  11      426.72      393.41     14.90 o 
  -7  10  11       32.15       51.04      9.62 o 
  -6  10  11        1.48        7.43      7.54 o 
  -5  10  11      839.06      756.07     18.37 o 
  -4  10  11      102.71      101.56      7.86 o 
  -3  10  11      299.51      353.54     12.97 o 
  -2  10  11      108.14      116.35      9.95 o 
  -1  10  11      366.19      369.64     14.75 o 
   0  10  11     1577.72     1462.84     29.33 o 
   1  10  11      616.15      583.96     15.76 o 
   2  10  11       36.10       31.48      8.01 o 
   3  10  11      181.33      176.35     12.55 o 
   4  10  11      874.49      810.44     35.85 o 
   5  10  11     1071.47     1069.06     32.68 o 
   6  10  11      748.39      722.31     26.74 o 
   7  10  11     1572.03     1614.47     30.85 o 
   8  10  11      333.61      346.76     17.74 o 
  -8  11  11      296.44      321.07     13.14 o 
  -7  11  11      726.23      710.21     19.43 o 
  -6  11  11     1264.25     1167.83     24.45 o 
  -5  11  11       69.85       72.23      8.54 o 
  -4  11  11      234.86      247.54     11.13 o 
  -3  11  11       63.41       77.23      9.49 o 
  -2  11  11      418.63      434.78     13.73 o 
  -1  11  11     1096.03     1059.79     28.00 o 
   0  11  11     2000.44     1840.41     46.68 o 
   1  11  11      170.90      170.78     12.66 o 
   2  11  11        3.64       -1.95      7.96 o 
   3  11  11     1392.15     1325.19     32.33 o 
   4  11  11      209.45      198.05     22.01 o 
   5  11  11      823.71      722.03     27.62 o 
   6  11  11     1516.53     1265.69     29.37 o 
   7  11  11        4.76       16.16      7.77 o 
   8  11  11      130.99       64.67     14.04 o 
  -7  12  11      105.22       87.32      9.15 o 
  -6  12  11      429.51      381.03     15.08 o 
  -5  12  11      150.38      142.63     10.61 o 
  -4  12  11     1624.61     1618.04     23.93 o 
  -3  12  11     2172.00     2025.66     29.58 o 
  -2  12  11        9.51       11.04      7.77 o 
  -1  12  11        1.55        5.13      7.38 o 
   0  12  11      322.61      314.05     16.76 o 
   1  12  11      301.35      305.40     13.62 o 
   2  12  11     1722.52     1716.57     31.87 o 
   3  12  11        0.13        1.80      9.68 o 
   4  12  11      284.50      256.56     23.92 o 
   5  12  11      235.57      232.22     17.41 o 
   6  12  11        0.01       13.27      9.86 o 
   7  12  11      136.67      119.84     10.13 o 
  -7  13  11       10.63       11.95      8.16 o 
  -6  13  11        7.04       12.28      7.67 o 
  -5  13  11      315.53      300.58     15.55 o 
  -4  13  11      205.50      203.94     17.87 o 
  -3  13  11     1493.17     1343.58     24.58 o 
  -2  13  11     1138.81     1057.10     23.88 o 
  -1  13  11       95.23      104.98      9.71 o 
   0  13  11     2938.64     3006.71     49.98 o 
   1  13  11       17.79       26.00      8.81 o 
   2  13  11      214.13      227.73     14.82 o 
   3  13  11     1509.14     1414.21     36.28 o 
   4  13  11     1199.19     1110.86     41.78 o 
   5  13  11      434.51      393.65     20.49 o 
   6  13  11       64.05       45.75     10.14 o 
   7  13  11      151.01      155.52     17.26 o 
  -7  14  11      815.61      731.77     17.13 o 
  -6  14  11       20.69       13.74      7.05 o 
  -5  14  11      228.69      212.84     13.43 o 
  -4  14  11     1133.03      993.06     23.12 o 
  -3  14  11       24.70       29.49      7.62 o 
  -2  14  11       41.01       26.45      8.80 o 
  -1  14  11     1081.36     1054.84     24.35 o 
   0  14  11       59.04       61.20     11.27 o 
   1  14  11       30.46       41.01     11.42 o 
   2  14  11        0.01        6.38      9.38 o 
   3  14  11      652.57      650.60     25.89 o 
   4  14  11      110.33      100.93     19.16 o 
   5  14  11      351.10      331.67     17.22 o 
   6  14  11       74.76       86.54     10.50 o 
   7  14  11      462.46      374.85     13.57 o 
  -7  15  11      225.69      213.60     14.64 o 
  -6  15  11       91.87       89.80      7.65 o 
  -5  15  11     1150.41     1063.44     21.56 o 
  -4  15  11       16.37       23.50      8.07 o 
  -3  15  11       48.26       50.89      8.25 o 
  -2  15  11      105.98      122.67     11.39 o 
  -1  15  11       21.91       25.78     10.86 o 
   0  15  11      185.84      167.80     16.21 o 
   1  15  11     2311.33     2335.93     45.11 o 
   2  15  11      618.35      591.43     21.84 o 
   3  15  11      628.30      564.18     24.55 o 
   4  15  11     1013.69      944.44     38.29 o 
   5  15  11      743.59      648.01     21.56 o 
   6  15  11      133.08      138.45     13.04 o 
   7  15  11      102.77       87.05      8.79 o 
  -7  16  11       36.39       37.60     11.64 o 
  -6  16  11       13.20       22.33      6.45 o 
  -5  16  11      459.72      477.69     15.15 o 
  -4  16  11      348.06      339.02     18.33 o 
  -3  16  11      863.41      836.81     21.56 o 
  -2  16  11      672.81      658.93     22.29 o 
  -1  16  11      114.79      113.85     14.43 o 
   0  16  11      113.57      133.70     15.70 o 
   1  16  11        0.26        6.48      9.02 o 
   2  16  11      301.94      308.10     19.59 o 
   3  16  11       30.99       17.07     12.94 o 
   4  16  11      216.50      184.81     18.20 o 
   5  16  11      244.46      211.29     15.46 o 
   6  16  11       34.54       37.86      7.64 o 
  -6  17  11        3.77        0.97      7.78 o 
  -5  17  11       14.33       25.52      8.12 o 
  -4  17  11       30.62       32.53      9.73 o 
  -3  17  11     1462.04     1423.57     32.35 o 
  -2  17  11      353.17      356.07     21.68 o 
  -1  17  11       93.87       86.85     13.49 o 
   0  17  11      271.33      264.89     19.41 o 
   1  17  11      504.80      513.09     20.17 o 
   2  17  11       83.57      103.05     11.97 o 
   3  17  11      668.23      567.44     41.00 o 
   4  17  11       28.24       30.13     18.88 o 
   5  17  11      110.04      125.09     10.80 o 
   6  17  11      394.78      421.79     13.78 o 
  -6  18  11      116.60      128.75      8.80 o 
  -5  18  11      143.40      146.76     10.44 o 
  -4  18  11       31.74       22.72      8.91 o 
  -3  18  11      107.19      125.51     11.74 o 
  -2  18  11       76.78      100.70     14.39 o 
  -1  18  11     2051.66     2037.64     43.37 o 
   0  18  11      351.11      369.27     24.74 o 
   1  18  11      480.52      465.50     19.20 o 
   2  18  11       85.06       88.05     11.40 o 
   3  18  11      570.66      557.35     29.00 o 
   4  18  11       32.05       30.52     13.01 o 
   5  18  11      982.23      824.42     24.89 o 
   6  18  11       57.15       57.12      6.36 o 
  -6  19  11       97.39       99.80     15.09 o 
  -5  19  11      541.76      456.67     17.65 o 
  -4  19  11       25.19       34.51     10.03 o 
  -3  19  11        4.95       12.30     10.07 o 
  -2  19  11     1299.46     1328.19     35.25 o 
  -1  19  11       60.64       65.00     11.09 o 
   0  19  11        5.74       14.30     11.60 o 
   1  19  11     1330.75     1361.62     30.85 o 
   2  19  11      811.81      855.96     33.80 o 
   3  19  11      465.10      493.50     31.05 o 
   4  19  11      155.76      110.84     14.73 o 
   5  19  11        3.03        6.99      5.96 o 
  -5  20  11      142.83      143.73     10.47 o 
  -4  20  11       25.31       15.47      9.14 o 
  -3  20  11      155.02      171.10     11.07 o 
  -2  20  11      270.40      280.80     22.21 o 
  -1  20  11      142.98      139.56     12.95 o 
   0  20  11       60.92       70.89     13.32 o 
   1  20  11      300.48      326.38     17.59 o 
   2  20  11      489.40      468.87     36.30 o 
   3  20  11        2.64        5.50     10.58 o 
   4  20  11      207.09      207.77     18.26 o 
   5  20  11       50.93       70.59     11.07 o 
  -5  21  11      248.70      277.94     15.37 o 
  -4  21  11      291.56      289.35     14.88 o 
  -3  21  11       69.93       75.84     14.38 o 
  -2  21  11      228.98      230.64     14.75 o 
  -1  21  11      621.86      690.53     24.53 o 
   0  21  11        1.39       12.06     12.51 o 
   1  21  11     1279.34     1349.06     40.96 o 
   2  21  11      116.94      115.49     14.55 o 
   3  21  11       96.57      102.48     13.94 o 
   4  21  11      343.49      367.57     19.54 o 
   5  21  11      270.04      292.80     22.73 o 
  -4  22  11        0.86       10.10      6.36 o 
  -3  22  11        0.76        6.46      9.37 o 
  -2  22  11        4.51       10.49      8.02 o 
  -1  22  11      989.73     1030.20     36.75 o 
   0  22  11       30.80       25.29     10.42 o 
   1  22  11        0.02       11.49     11.40 o 
   2  22  11      191.92      183.40     15.81 o 
   3  22  11      169.68      166.79     14.66 o 
   4  22  11       31.30       24.59      7.05 o 
  -4  23  11       17.16       16.76      9.21 o 
  -3  23  11      537.18      534.49     22.01 o 
  -2  23  11      162.98      134.12     10.68 o 
  -1  23  11       86.94       66.97      9.79 o 
   0  23  11        5.88       12.39      8.78 o 
   1  23  11      172.41      190.73     16.67 o 
   2  23  11       34.10       32.97     12.31 o 
   3  23  11      216.27      219.58     30.29 o 
  -3  24  11      107.42       94.95     10.38 o 
  -2  24  11       29.72       38.00      6.67 o 
  -1  24  11        1.37       20.11      9.68 o 
   0  24  11      383.09      398.66     16.07 o 
   1  24  11       18.40       15.81      9.72 o 
   2  24  11       11.09       -0.74     13.57 o 
   3  24  11       32.62       53.83     13.35 o 
  -2  25  11       45.20       47.99     12.80 o 
  -1  25  11       79.50       79.80      7.58 o 
   0  25  11     1813.04     1745.94     33.18 o 
   1  25  11       44.96       29.50     13.43 o 
  -8   0  12      359.95      349.78     25.64 o 
  -6   0  12       82.13       82.73     12.06 o 
  -4   0  12     4728.43     4671.32     42.90 o 
  -2   0  12        0.22        7.09      6.53 o 
   0   0  12    10569.42    11887.18    106.40 o 
   2   0  12     1274.93     1226.84     53.00 o 
   4   0  12      510.35      557.64     25.69 o 
   6   0  12       19.28        0.52     14.39 o 
   8   0  12      488.59      466.69     19.78 o 
  -8   1  12       52.49       59.06     11.34 o 
  -7   1  12        1.00       14.72      6.76 o 
  -6   1  12       42.88       55.65      7.34 o 
  -5   1  12     1277.49     1314.27     19.48 o 
  -4   1  12     2093.92     1994.41     18.16 o 
  -3   1  12      424.77      430.16      9.05 o 
  -2   1  12     1401.82     1492.09     17.48 o 
  -1   1  12       17.72       19.27      5.20 o 
   0   1  12      472.77      535.35     14.87 o 
   1   1  12       54.09       54.34      7.60 o 
   2   1  12     1368.78     1518.97     27.98 o 
   3   1  12      571.96      609.27     17.19 o 
   4   1  12     4557.10     4534.82     55.53 o 
   5   1  12        1.02       16.66      9.82 o 
   6   1  12      272.46      260.33     16.14 o 
   7   1  12       38.27       32.34     11.28 o 
   8   1  12       28.06       30.56      7.65 o 
  -8   2  12       26.40       16.95     14.15 o 
  -7   2  12       60.15       67.77      7.85 o 
  -6   2  12      168.88      149.39      9.53 o 
  -5   2  12      150.70      166.49      8.50 o 
  -4   2  12      308.02      304.82      8.23 o 
  -3   2  12     2183.19     2278.64     19.47 o 
  -2   2  12       14.80       19.21      4.73 o 
  -1   2  12     1111.09     1118.34     18.10 o 
   0   2  12       51.27       54.74      6.78 o 
   1   2  12     2654.38     2589.05     34.75 o 
   2   2  12        4.97       19.42      6.50 o 
   3   2  12     1595.18     1656.94     27.40 o 
   4   2  12      663.53      677.71     19.64 o 
   5   2  12      599.00      617.63     22.46 o 
   6   2  12      345.17      329.28     17.49 o 
   7   2  12       82.69       68.53     12.42 o 
   8   2  12       41.72       58.78      9.85 o 
  -8   3  12        0.94        3.92      8.81 o 
  -7   3  12       45.57       42.95      7.69 o 
  -6   3  12        4.01       10.76      6.35 o 
  -5   3  12     2628.87     2612.95     26.56 o 
  -4   3  12      235.40      251.86      7.67 o 
  -3   3  12     1809.12     1847.12     17.33 o 
  -2   3  12      297.16      327.81      9.28 o 
  -1   3  12     1114.47     1115.53     19.39 o 
   0   3  12      292.59      326.46     12.24 o 
   1   3  12      333.91      347.54     13.96 o 
   2   3  12      260.67      290.25     15.83 o 
   3   3  12      177.57      194.57     10.84 o 
   4   3  12      993.58     1022.56     24.04 o 
   5   3  12     3222.65     3229.81     59.94 o 
   6   3  12       26.16       38.72     11.06 o 
   7   3  12       59.74       50.68     11.76 o 
   8   3  12      230.96      226.45     12.81 o 
  -8   4  12      305.39      319.78     17.38 o 
  -7   4  12       62.48       76.35      9.14 o 
  -6   4  12       77.79       77.63      8.02 o 
  -5   4  12      207.90      220.62     10.35 o 
  -4   4  12      364.42      376.42      8.93 o 
  -3   4  12       56.69       55.38      5.51 o 
  -2   4  12       11.78       21.45      5.03 o 
  -1   4  12       12.77       11.38      6.55 o 
   0   4  12      640.34      748.79     16.85 o 
   1   4  12      125.15      129.90      8.74 o 
   2   4  12       74.40       88.53     10.08 o 
   3   4  12      165.33      199.30     15.47 o 
   4   4  12      324.73      311.91     14.66 o 
   5   4  12      211.94      220.59     15.54 o 
   6   4  12       85.39       82.09     12.05 o 
   7   4  12       59.65      100.26     12.62 o 
   8   4  12       55.73       51.30      8.78 o 
  -8   5  12      462.68      516.98     21.41 o 
  -7   5  12       17.73       30.19      8.55 o 
  -6   5  12     1178.03     1263.02     20.59 o 
  -5   5  12     2337.76     2303.73     23.47 o 
  -4   5  12        2.02        7.19      5.25 o 
  -3   5  12      289.28      288.35      8.93 o 
  -2   5  12       33.48       50.69      6.93 o 
  -1   5  12      313.23      386.52     13.32 o 
   0   5  12       27.98       24.81      6.99 o 
   1   5  12      239.94      278.54     14.83 o 
   2   5  12        5.75       12.75      7.30 o 
   3   5  12     1029.17     1069.31     39.46 o 
   4   5  12        0.30       -9.83      9.83 o 
   5   5  12     2515.18     2481.98     36.21 o 
   6   5  12      450.78      458.05     16.82 o 
   7   5  12      474.10      420.59     16.77 o 
   8   5  12      644.58      672.83     22.54 o 
  -8   6  12      128.81      110.88     10.21 o 
  -7   6  12        8.97       22.56      7.60 o 
  -6   6  12       39.38       45.47      7.72 o 
  -5   6  12      441.20      414.89     11.29 o 
  -4   6  12     1080.81     1045.53     17.55 o 
  -3   6  12        0.42       17.47      6.07 o 
  -2   6  12       33.19       46.05      5.74 o 
  -1   6  12      798.24      815.20     16.78 o 
   0   6  12      312.36      292.60     15.16 o 
   1   6  12      896.12      819.89     27.11 o 
   2   6  12      130.05      108.92     10.06 o 
   3   6  12       29.83       62.87     18.25 o 
   4   6  12     2291.19     2313.78     40.26 o 
   5   6  12       89.17       95.00     11.17 o 
   6   6  12        1.13        7.18      9.04 o 
   7   6  12       18.02       14.30      9.62 o 
   8   6  12       19.67       28.97      7.92 o 
  -8   7  12        1.74        4.53      9.03 o 
  -7   7  12        5.27       20.84     10.19 o 
  -6   7  12      165.40      134.12      9.23 o 
  -5   7  12       76.90       77.51      7.31 o 
  -4   7  12     1428.19     1438.64     20.48 o 
  -3   7  12      140.14      154.92     10.10 o 
  -2   7  12      723.03      703.81     14.05 o 
  -1   7  12      414.85      396.62     15.20 o 
   0   7  12       10.89       14.52      8.24 o 
   1   7  12      308.30      330.17     13.93 o 
   2   7  12      378.08      384.19     14.54 o 
   3   7  12      380.93      365.63     32.99 o 
   4   7  12       14.45       18.65     11.78 o 
   5   7  12        5.42        7.16      9.01 o 
   6   7  12       25.10       26.59      9.26 o 
   7   7  12       47.70       37.75     10.62 o 
   8   7  12      220.20      219.15     15.36 o 
  -8   8  12      373.41      407.47     18.60 o 
  -7   8  12       50.88       46.58      9.69 o 
  -6   8  12      149.72      163.94      9.53 o 
  -5   8  12      184.61      183.10      8.83 o 
  -4   8  12       95.63      103.93      7.78 o 
  -3   8  12        2.84        9.68      5.65 o 
  -2   8  12      607.01      595.30     13.26 o 
  -1   8  12     2137.22     2121.08     28.39 o 
   0   8  12     2156.85     2350.34     32.63 o 
   1   8  12     2375.02     2329.01     33.98 o 
   2   8  12      633.78      628.50     16.64 o 
   3   8  12        2.37       13.21      8.02 o 
   4   8  12      673.34      649.23     33.96 o 
   5   8  12       96.10       77.66     12.00 o 
   6   8  12       19.95       19.08      9.14 o 
   7   8  12        2.79        2.47      9.25 o 
   8   8  12      506.97      534.36     20.72 o 
  -8   9  12        3.05        2.08      9.44 o 
  -7   9  12       30.21       32.57      8.69 o 
  -6   9  12      254.52      251.74     11.86 o 
  -5   9  12      127.10      130.20      8.27 o 
  -4   9  12       22.01       36.20      7.55 o 
  -3   9  12        8.11       13.04      6.50 o 
  -2   9  12       22.60       27.00      6.16 o 
  -1   9  12      330.92      334.43     14.55 o 
   0   9  12       38.40       45.20      8.38 o 
   1   9  12       22.13       22.58      8.13 o 
   2   9  12       64.13       41.63      8.55 o 
   3   9  12      121.34      101.06     10.55 o 
   4   9  12      322.68      336.46     26.74 o 
   5   9  12      218.37      189.75     14.92 o 
   6   9  12      415.39      422.70     17.73 o 
   7   9  12       22.45       31.48      9.90 o 
   8   9  12       11.86       19.65     13.05 o 
  -7  10  12      311.63      262.64     12.87 o 
  -6  10  12      525.99      527.48     15.26 o 
  -5  10  12        2.02       18.99      6.94 o 
  -4  10  12     1443.93     1472.60     23.21 o 
  -3  10  12       84.59       81.23      8.11 o 
  -2  10  12      126.11      123.98      8.61 o 
  -1  10  12        4.12        9.94      7.48 o 
   0  10  12      923.80      866.54     24.30 o 
   1  10  12      339.33      317.32     14.68 o 
   2  10  12       14.79        4.36      8.43 o 
   3  10  12       20.34       20.93      8.95 o 
   4  10  12     1059.65     1116.98     41.63 o 
   5  10  12        3.04        7.75     11.04 o 
   6  10  12      248.03      232.16     16.83 o 
   7  10  12      359.56      297.50     15.87 o 
  -7  11  12      136.71      126.98      9.70 o 
  -6  11  12        2.52        5.56      7.05 o 
  -5  11  12      281.73      316.01     11.45 o 
  -4  11  12      158.00      196.47     13.58 o 
  -3  11  12      142.78      162.97      9.83 o 
  -2  11  12       63.93       70.66      8.37 o 
  -1  11  12     2067.02     2121.50     40.04 o 
   0  11  12      432.08      428.62     17.87 o 
   1  11  12     1413.77     1485.15     34.07 o 
   2  11  12      439.72      399.57     20.41 o 
   3  11  12        3.99        7.21     10.46 o 
   4  11  12      122.93       83.57     18.46 o 
   5  11  12      314.23      312.37     19.64 o 
   6  11  12      417.49      445.21     18.11 o 
   7  11  12       30.18       40.46      9.09 o 
  -7  12  12       35.03       40.90      7.37 o 
  -6  12  12      383.46      408.06     12.42 o 
  -5  12  12      530.15      504.01     14.51 o 
  -4  12  12     1668.84     1470.42     23.59 o 
  -3  12  12      421.71      437.33     14.31 o 
  -2  12  12     1278.51     1263.94     26.39 o 
  -1  12  12       19.17       15.32     10.35 o 
   0  12  12     6424.03     6629.06     94.36 o 
   1  12  12      417.11      430.27     18.06 o 
   2  12  12     1214.71     1223.56     33.18 o 
   3  12  12      374.18      379.99     20.85 o 
   4  12  12     1505.33     1443.25     46.86 o 
   5  12  12       92.07       65.00     12.85 o 
   6  12  12      237.46      214.84     13.64 o 
   7  12  12       68.44       68.92     12.04 o 
  -7  13  12      131.01      132.63      9.97 o 
  -6  13  12        1.77        5.18      5.97 o 
  -5  13  12      798.05      748.04     22.36 o 
  -4  13  12      658.59      602.76     16.76 o 
  -3  13  12      347.54      348.47     13.04 o 
  -2  13  12      792.67      777.47     22.17 o 
  -1  13  12      477.59      446.34     19.18 o 
   0  13  12      726.97      747.47     23.76 o 
   1  13  12      183.47      182.94     17.08 o 
   2  13  12        0.72        2.72     10.02 o 
   3  13  12      588.30      572.44     24.34 o 
   4  13  12      187.75      149.04     19.93 o 
   5  13  12      679.18      643.35     24.76 o 
   6  13  12       35.11       45.50      9.37 o 
   7  13  12      213.08      211.33     14.77 o 
  -7  14  12      104.62       98.29     15.90 o 
  -6  14  12      270.13      251.30     10.63 o 
  -5  14  12     1381.48     1314.57     27.78 o 
  -4  14  12      289.25      283.50     12.40 o 
  -3  14  12        1.04        5.83      7.51 o 
  -2  14  12      909.23      850.76     22.85 o 
  -1  14  12      480.60      476.33     17.08 o 
   0  14  12     5394.18     5415.01     74.99 o 
   1  14  12     3662.52     3686.02     74.05 o 
   2  14  12     2159.44     2127.24     43.63 o 
   3  14  12      651.92      632.73     25.46 o 
   4  14  12        0.23        0.76     14.10 o 
   5  14  12      346.08      310.46     15.54 o 
   6  14  12        0.13        6.68      7.50 o 
   7  14  12      329.32      316.63     31.45 o 
  -6  15  12      236.67      215.61      9.27 o 
  -5  15  12        0.03       11.38      8.10 o 
  -4  15  12      179.66      173.45     11.16 o 
  -3  15  12      800.49      742.40     20.66 o 
  -2  15  12     1245.74     1220.05     29.42 o 
  -1  15  12     3092.06     3121.76     52.06 o 
   0  15  12      420.91      445.48     23.04 o 
   1  15  12      819.49      813.71     37.69 o 
   2  15  12      404.65      411.69     37.92 o 
   3  15  12      600.47      615.07     25.11 o 
   4  15  12      177.47      170.00     19.64 o 
   5  15  12      817.27      719.24     24.57 o 
   6  15  12      132.16      124.10     11.37 o 
  -6  16  12      233.55      217.50     10.99 o 
  -5  16  12      498.99      468.84     23.27 o 
  -4  16  12      112.02      112.53     10.92 o 
  -3  16  12      421.56      416.65     15.87 o 
  -2  16  12        0.07        1.89      9.58 o 
  -1  16  12     2356.14     2352.00     45.74 o 
   0  16  12       21.16       39.05     12.74 o 
   1  16  12     2149.19     2099.20     45.44 o 
   2  16  12       28.88       24.35     13.05 o 
   3  16  12      218.78      193.44     19.51 o 
   4  16  12        3.26        5.38     10.86 o 
   5  16  12      194.21      172.02     16.53 o 
   6  16  12      213.91      188.64     10.09 o 
  -6  17  12        3.09        2.54      5.68 o 
  -5  17  12       77.38       71.24     10.45 o 
  -4  17  12        7.94        5.96      7.56 o 
  -3  17  12      129.60      139.89     10.67 o 
  -2  17  12      244.69      266.43     19.34 o 
  -1  17  12       69.68       69.52     11.41 o 
   0  17  12       90.28       98.44     14.69 o 
   1  17  12      567.25      522.33     24.54 o 
   2  17  12      327.90      345.68     19.34 o 
   3  17  12       13.94       18.12     12.52 o 
   4  17  12       82.93       75.85     14.92 o 
   5  17  12       48.38       42.70      8.94 o 
   6  17  12        9.85       11.74      6.69 o 
  -6  18  12        3.02       14.24      9.88 o 
  -5  18  12        0.19        6.04      7.60 o 
  -4  18  12        0.81        4.23      7.11 o 
  -3  18  12        7.31       14.98      8.48 o 
  -2  18  12       33.13       25.24     11.99 o 
  -1  18  12       30.49       29.56      9.75 o 
   0  18  12      151.33      188.43     16.90 o 
   1  18  12        0.40       12.87     11.23 o 
   2  18  12       68.70       80.55     18.41 o 
   3  18  12      148.06      162.63     24.21 o 
   4  18  12       12.14       16.97      9.25 o 
   5  18  12       66.71       38.90     11.42 o 
  -5  19  12      214.22      163.86     10.48 o 
  -4  19  12      211.08      196.50     13.49 o 
  -3  19  12       73.60       61.53     11.15 o 
  -2  19  12       55.27       61.29     10.07 o 
  -1  19  12      334.26      340.07     17.05 o 
   0  19  12       11.52       19.36     10.97 o 
   1  19  12      144.19      164.40     17.34 o 
   2  19  12      107.69      118.83     34.85 o 
   3  19  12      200.22      189.23     17.38 o 
   4  19  12       10.20       10.78      9.41 o 
   5  19  12      138.58      154.38     13.43 o 
  -5  20  12        2.88       10.72     10.36 o 
  -4  20  12      143.14      141.87     11.28 o 
  -3  20  12      138.30      131.35     14.31 o 
  -2  20  12       12.05       16.26      9.70 o 
  -1  20  12      289.98      279.23     15.24 o 
   0  20  12      475.41      451.37     21.27 o 
   1  20  12      880.27      914.19     35.67 o 
   2  20  12      159.48      166.64     15.67 o 
   3  20  12      188.55      177.43     31.72 o 
   4  20  12       91.25      115.66     13.87 o 
   5  20  12       22.02       13.37      6.11 o 
  -4  21  12       13.48       27.66      6.93 o 
  -3  21  12        0.11        2.92      9.49 o 
  -2  21  12      250.36      246.06     12.30 o 
  -1  21  12       22.64       19.78      9.09 o 
   0  21  12       22.36       21.61     10.43 o 
   1  21  12       49.00       51.30     12.85 o 
   2  21  12       81.85       91.87     11.95 o 
   3  21  12        8.07       17.44     13.09 o 
   4  21  12        6.90       10.20      9.13 o 
  -4  22  12       34.90       39.27     10.06 o 
  -3  22  12        7.37       -0.67      6.45 o 
  -2  22  12       66.67       63.72     10.57 o 
  -1  22  12       98.54       97.58     11.06 o 
   0  22  12      458.65      450.45     19.02 o 
   1  22  12       32.80       54.14     16.02 o 
   2  22  12       45.36       52.72     15.27 o 
   3  22  12       27.70       27.23     13.30 o 
  -3  23  12      120.44      151.66     11.65 o 
  -2  23  12       45.61       52.55      7.18 o 
  -1  23  12      544.66      522.37     13.26 o 
   0  23  12       79.26       79.97     10.30 o 
   1  23  12      199.72      199.63     15.84 o 
   2  23  12       58.46       51.71     14.78 o 
   3  23  12        1.55       17.44     10.39 o 
  -2  24  12        0.10       -1.50     10.51 o 
  -1  24  12       11.05       22.33      6.23 o 
   0  24  12       30.34       42.62      9.66 o 
   1  24  12        0.63        1.06      8.21 o 
   2  24  12       84.66       87.37     15.56 o 
  -7   0  13      552.42      504.91     20.87 o 
  -5   0  13       90.61       89.56     12.23 o 
  -3   0  13      265.84      281.70     12.75 o 
  -1   0  13        1.25        8.62      7.41 o 
   1   0  13     2338.89     2385.30     72.58 o 
   3   0  13     4558.84     4627.09     64.87 o 
   5   0  13     5403.69     5256.45     84.31 o 
   7   0  13        7.34       14.75     17.42 o 
  -8   1  13        4.38       -3.37     11.32 o 
  -7   1  13        9.50       16.38      6.80 o 
  -6   1  13       36.94       46.08     10.74 o 
  -5   1  13      563.57      560.32     14.87 o 
  -4   1  13     1181.85     1224.25     16.69 o 
  -3   1  13      733.89      752.43     12.28 o 
  -2   1  13      316.90      286.30     10.58 o 
  -1   1  13      270.66      260.20     10.38 o 
   0   1  13       12.54       11.45      5.42 o 
   1   1  13      119.54      110.34      9.49 o 
   2   1  13       18.32       24.12      7.84 o 
   3   1  13      192.77      198.94     13.33 o 
   4   1  13       84.17      115.20     10.45 o 
   5   1  13      231.73      231.50     15.54 o 
   6   1  13        9.49       11.99     10.12 o 
   7   1  13      483.07      411.92     19.15 o 
   8   1  13       78.19       83.85      8.22 o 
  -8   2  13      345.14      316.19     23.88 o 
  -7   2  13      191.52      182.09     10.36 o 
  -6   2  13      115.27      124.36      8.75 o 
  -5   2  13      124.05      121.85      9.04 o 
  -4   2  13       11.16       18.70      5.35 o 
  -3   2  13      654.16      672.18     11.92 o 
  -2   2  13       77.56       89.38      8.10 o 
  -1   2  13       55.24       51.56      7.37 o 
   0   2  13       89.26       71.68      7.66 o 
   1   2  13      717.70      719.64     20.17 o 
   2   2  13      198.40      160.15     12.92 o 
   3   2  13     1349.84     1365.57     29.85 o 
   4   2  13      403.29      440.47     18.56 o 
   5   2  13     1555.57     1572.23     33.46 o 
   6   2  13       13.28       16.26      9.80 o 
   7   2  13      203.60      159.19     11.48 o 
   8   2  13       17.64       13.06      8.40 o 
  -8   3  13       73.06       93.43     16.78 o 
  -7   3  13        0.13       14.34      9.09 o 
  -6   3  13        0.12        2.39      6.82 o 
  -5   3  13     2616.34     2708.01     25.85 o 
  -4   3  13      133.71      165.32      7.44 o 
  -3   3  13     1316.94     1357.42     17.92 o 
  -2   3  13      468.39      490.65     12.03 o 
  -1   3  13      744.37      779.04     19.92 o 
   0   3  13       81.90       99.44      8.79 o 
   1   3  13        7.76        5.84      6.02 o 
   2   3  13     1760.13     1749.55     44.42 o 
   3   3  13        3.17       25.20      8.01 o 
   4   3  13     1003.46     1050.85     26.81 o 
   5   3  13      674.37      697.51     23.51 o 
   6   3  13       18.53       26.46      9.82 o 
   7   3  13       39.48       26.23      9.62 o 
   8   3  13      314.27      277.50     15.61 o 
  -8   4  13      986.71      979.38     37.99 o 
  -7   4  13       12.39       32.94      7.62 o 
  -6   4  13        9.43       17.67      5.96 o 
  -5   4  13      942.97      920.18     15.68 o 
  -4   4  13     6636.74     6633.60     51.04 o 
  -3   4  13      116.26      127.31      6.89 o 
  -2   4  13      422.91      427.24     12.28 o 
  -1   4  13      501.58      510.30     16.32 o 
   0   4  13      609.07      665.25     23.92 o 
   1   4  13      763.55      769.52     18.56 o 
   2   4  13      562.44      566.83     26.40 o 
   3   4  13       52.11       71.75     10.26 o 
   4   4  13     1653.44     1638.82     33.05 o 
   5   4  13      175.33      180.96     14.41 o 
   6   4  13      485.84      501.62     19.73 o 
   7   4  13        0.88        0.14      7.37 o 
   8   4  13      102.94       79.45     15.53 o 
  -8   5  13      113.35       99.15     16.88 o 
  -7   5  13      244.49      212.19     11.90 o 
  -6   5  13      617.05      628.30     14.77 o 
  -5   5  13      147.06      137.53      8.00 o 
  -4   5  13      578.55      603.34     14.19 o 
  -3   5  13       29.65       51.81      6.16 o 
  -2   5  13     1333.53     1317.65     18.96 o 
  -1   5  13       89.07      103.77      7.19 o 
   0   5  13        1.11        3.39      7.53 o 
   1   5  13      518.57      510.55     20.34 o 
   2   5  13      305.36      330.75     16.56 o 
   3   5  13      600.10      597.38     43.54 o 
   4   5  13     1338.56     1373.95     30.52 o 
   5   5  13       75.19       79.27     12.15 o 
   6   5  13      175.46      189.68     15.72 o 
   7   5  13       25.58       21.47      8.01 o 
   8   5  13       78.13       87.04     15.83 o 
  -8   6  13        0.43        2.91     11.82 o 
  -7   6  13       18.20       29.32     11.22 o 
  -6   6  13      229.98      269.16     11.23 o 
  -5   6  13      102.37      110.39      7.58 o 
  -4   6  13     1246.92     1218.98     19.28 o 
  -3   6  13      333.65      344.12     10.99 o 
  -2   6  13      744.31      709.07     14.50 o 
  -1   6  13      286.79      299.26     10.27 o 
   0   6  13     1619.20     1621.74     28.42 o 
   1   6  13       13.61       16.58      7.66 o 
   2   6  13      854.40      819.78     25.14 o 
   3   6  13       61.14       43.65     17.31 o 
   4   6  13     1201.92     1232.21     29.02 o 
   5   6  13      221.12      215.38     13.08 o 
   6   6  13       30.49       43.59     13.57 o 
   7   6  13       13.00       10.88      9.93 o 
   8   6  13      756.10      730.68     32.02 o 
  -8   7  13      627.10      729.72     31.68 o 
  -7   7  13       64.23       52.47     11.98 o 
  -6   7  13        0.00       13.83      6.13 o 
  -5   7  13     1251.84     1230.69     16.67 o 
  -4   7  13       13.37       36.03      6.76 o 
  -3   7  13       16.06       24.42      9.71 o 
  -2   7  13        1.02        9.26      5.69 o 
  -1   7  13       42.71       40.34      6.87 o 
   0   7  13      180.54      209.78     11.04 o 
   1   7  13      197.94      180.97     12.04 o 
   2   7  13      446.31      437.74     30.91 o 
   3   7  13      204.73      230.41     21.68 o 
   4   7  13       41.79       18.11      9.19 o 
   5   7  13      575.53      571.14     21.06 o 
   6   7  13       27.24       37.03      9.11 o 
   7   7  13        5.51       22.93      8.93 o 
  -7   8  13       96.73       93.83     11.89 o 
  -6   8  13      215.07      206.60      9.15 o 
  -5   8  13       44.11       70.68      6.33 o 
  -4   8  13      210.81      225.86      8.65 o 
  -3   8  13      388.34      394.56     14.74 o 
  -2   8  13      374.93      410.18     15.60 o 
  -1   8  13      408.40      399.11     13.16 o 
   0   8  13        0.84        7.55      6.09 o 
   1   8  13      567.60      611.02     29.17 o 
   2   8  13       63.06       77.34      9.73 o 
   3   8  13       89.52       97.48     13.31 o 
   4   8  13      179.62      125.48     16.63 o 
   5   8  13     1505.35     1407.28     30.94 o 
   6   8  13       97.42       94.16     10.58 o 
   7   8  13       56.08       74.98     10.49 o 
  -7   9  13      590.51      617.50     20.57 o 
  -6   9  13       52.58       56.33      7.32 o 
  -5   9  13     1667.34     1593.12     20.80 o 
  -4   9  13       39.78       44.39      6.38 o 
  -3   9  13        5.47        7.60      7.12 o 
  -2   9  13        1.56       25.09      7.26 o 
  -1   9  13      398.15      413.31     15.25 o 
   0   9  13      195.35      186.93     14.07 o 
   1   9  13       35.68       19.88     11.15 o 
   2   9  13       48.45       44.00      8.92 o 
   3   9  13      157.55      163.93     15.62 o 
   4   9  13      790.21      740.87     29.35 o 
   5   9  13       89.74      111.27     12.40 o 
   6   9  13       50.65       50.77      8.97 o 
   7   9  13      163.35      152.14     11.95 o 
  -7  10  13        3.80        8.46      7.87 o 
  -6  10  13       35.68       37.57      7.30 o 
  -5  10  13     1413.77     1355.24     20.48 o 
  -4  10  13      702.77      651.41     15.81 o 
  -3  10  13        0.01       16.39      6.25 o 
  -2  10  13      146.32      158.21     10.33 o 
  -1  10  13       59.80       61.80      9.53 o 
   0  10  13     1989.94     1954.68     42.28 o 
   1  10  13      112.96       81.08     12.32 o 
   2  10  13        7.86       22.40      7.52 o 
   3  10  13      276.97      245.54     17.77 o 
   4  10  13      106.76      108.54     19.07 o 
   5  10  13     1152.29     1105.84     27.50 o 
   6  10  13       23.16       16.27      8.85 o 
   7  10  13       35.78       36.88     10.37 o 
  -7  11  13      110.53      101.65     10.14 o 
  -6  11  13       98.06       82.03      9.09 o 
  -5  11  13      575.33      530.51     13.29 o 
  -4  11  13        6.07        9.97      6.53 o 
  -3  11  13     2061.55     1938.71     26.60 o 
  -2  11  13      359.18      344.26     13.63 o 
  -1  11  13       19.28       27.04      8.50 o 
   0  11  13      161.94      156.18     17.82 o 
   1  11  13        2.38        2.46      9.54 o 
   2  11  13     1406.98     1426.77     29.80 o 
   3  11  13      267.61      267.71     17.86 o 
   4  11  13      615.57      581.46     32.04 o 
   5  11  13      780.57      719.04     22.41 o 
   6  11  13       77.57       57.40      9.42 o 
   7  11  13       57.39       63.21      8.40 o 
  -7  12  13       32.35       36.05      9.95 o 
  -6  12  13       18.65       12.33      7.15 o 
  -5  12  13       60.40       71.80      6.65 o 
  -4  12  13      535.20      516.39     15.58 o 
  -3  12  13      241.36      242.50     11.30 o 
  -2  12  13     1434.28     1388.75     24.59 o 
  -1  12  13      101.23       94.77     10.74 o 
   0  12  13      959.73      940.52     38.88 o 
   1  12  13      225.14      209.49     15.10 o 
   2  12  13       36.94       40.42     11.75 o 
   3  12  13     2127.86     2097.18     43.00 o 
   4  12  13        0.10       11.92     22.80 o 
   5  12  13      740.38      644.88     21.17 o 
   6  12  13      327.88      285.77     13.71 o 
   7  12  13        0.12       16.66     11.46 o 
  -7  13  13       42.91       41.54     13.14 o 
  -6  13  13       38.91       32.72      6.99 o 
  -5  13  13       71.89       75.32      8.22 o 
  -4  13  13        0.35        5.60      6.72 o 
  -3  13  13      116.91      130.91      9.42 o 
  -2  13  13      110.03      109.54     10.51 o 
  -1  13  13      129.75      128.62     12.33 o 
   0  13  13     1110.33     1145.19     28.96 o 
   1  13  13     1078.59     1070.81     33.10 o 
   2  13  13     1059.87     1055.74     31.26 o 
   3  13  13      227.80      222.64     17.30 o 
   4  13  13       15.95       14.10     22.24 o 
   5  13  13       23.97       22.02      8.91 o 
   6  13  13        0.18        2.74      7.06 o 
  -6  14  13      177.43      162.32     10.34 o 
  -5  14  13       21.19       23.51      6.63 o 
  -4  14  13      261.25      235.94     13.49 o 
  -3  14  13      222.92      257.74     12.45 o 
  -2  14  13      115.10      120.99     10.38 o 
  -1  14  13     1690.49     1672.88     31.31 o 
   0  14  13     5754.67     5868.85     72.40 o 
   1  14  13       24.87       34.10     17.11 o 
   2  14  13      176.34      180.11     15.80 o 
   3  14  13       10.30       25.41     10.92 o 
   4  14  13       49.01       51.20     15.11 o 
   5  14  13       92.25       84.11      8.76 o 
   6  14  13       97.97      116.04     10.93 o 
  -6  15  13       44.55       49.56      7.01 o 
  -5  15  13        1.42        2.97      6.09 o 
  -4  15  13       23.48       27.73      8.37 o 
  -3  15  13       20.89       30.73      8.37 o 
  -2  15  13      109.40      104.54     10.56 o 
  -1  15  13      584.22      584.61     27.17 o 
   0  15  13     1311.49     1334.45     35.94 o 
   1  15  13     1243.94     1230.44     35.26 o 
   2  15  13      347.11      351.53     22.89 o 
   3  15  13        0.65       -5.45      9.84 o 
   4  15  13       30.41       34.79     12.57 o 
   5  15  13       11.41       13.83      9.08 o 
   6  15  13      102.60      132.28      8.80 o 
  -6  16  13      167.75      182.73     12.36 o 
  -5  16  13       19.94       20.46      6.02 o 
  -4  16  13       79.05       78.04     11.53 o 
  -3  16  13       12.22       23.46      7.60 o 
  -2  16  13      696.60      717.33     19.84 o 
  -1  16  13       95.12       82.66     15.83 o 
   0  16  13        2.63        3.05     10.52 o 
   1  16  13      117.78      130.68     14.97 o 
   2  16  13      466.83      461.08     20.85 o 
   3  16  13       38.53       37.42     12.13 o 
   4  16  13       15.84       -3.16     10.00 o 
   5  16  13        0.01        3.35      6.80 o 
   6  16  13       41.92       30.30      6.97 o 
  -5  17  13      268.26      228.70      9.81 o 
  -4  17  13       93.86       69.06      8.79 o 
  -3  17  13      299.06      304.52     13.08 o 
  -2  17  13       11.09       15.66      9.13 o 
  -1  17  13      300.30      272.03     19.99 o 
   0  17  13      492.33      530.33     23.65 o 
   1  17  13       90.27       80.40     13.45 o 
   2  17  13        1.95       13.67      8.57 o 
   3  17  13       33.97       41.77     11.87 o 
   4  17  13       19.36       29.10     12.94 o 
   5  17  13      101.17      108.79     10.55 o 
  -5  18  13       96.87       91.61      6.73 o 
  -4  18  13       21.55       11.46      9.01 o 
  -3  18  13       18.34       20.46      7.15 o 
  -2  18  13        0.47        6.79      8.24 o 
  -1  18  13      123.20      130.50     15.72 o 
   0  18  13     1454.65     1484.51     36.26 o 
   1  18  13      273.17      291.31     18.65 o 
   2  18  13       20.04       13.74      9.44 o 
   3  18  13       66.52       69.09     19.47 o 
   4  18  13       81.85      100.32     12.83 o 
   5  18  13      351.25      329.78     14.21 o 
  -5  19  13      270.14      251.13     14.64 o 
  -4  19  13     1012.18      941.52     22.58 o 
  -3  19  13       13.22       20.45      7.38 o 
  -2  19  13      317.56      317.76     15.05 o 
  -1  19  13       32.16       32.51     11.80 o 
   0  19  13        2.72       12.77     11.92 o 
   1  19  13      421.52      424.28     24.86 o 
   2  19  13       59.14       89.27     19.83 o 
   3  19  13        1.53       12.44     19.77 o 
   4  19  13      697.89      644.05     34.93 o 
   5  19  13      179.46      181.59     17.45 o 
  -4  20  13       13.75       19.65     10.45 o 
  -3  20  13        5.39       12.49      7.04 o 
  -2  20  13        1.53        0.55      5.58 o 
  -1  20  13      299.23      289.77     14.44 o 
   0  20  13       80.96       99.51     10.63 o 
   1  20  13      135.30      155.50     22.18 o 
   2  20  13      106.08      124.83     20.10 o 
   3  20  13        0.31       13.83     13.91 o 
   4  20  13      827.17      796.72     25.55 o 
  -4  21  13       15.36        7.14     11.38 o 
  -3  21  13       84.18       91.07     10.80 o 
  -2  21  13        0.61       21.93     12.57 o 
  -1  21  13      295.27      292.03     15.11 o 
   0  21  13       50.49       53.40     10.31 o 
   1  21  13       72.66      114.73     18.37 o 
   2  21  13       50.45       58.04     15.28 o 
   3  21  13        9.18       16.20     11.98 o 
  -3  22  13        1.32        9.15      6.73 o 
  -2  22  13        7.58       16.04      7.02 o 
  -1  22  13       20.94       21.43      7.28 o 
   0  22  13      701.44      694.00     21.56 o 
   1  22  13      313.42      332.36     19.03 o 
   2  22  13       16.68       39.41     12.49 o 
   3  22  13      310.90      332.25     23.23 o 
  -2  23  13       39.89       48.25     12.59 o 
  -1  23  13      316.45      329.51     16.06 o 
   0  23  13      244.63      228.47     14.09 o 
   1  23  13       40.58       32.19      9.94 o 
   2  23  13       64.01      102.92     11.37 o 
  -6   0  14      125.07      133.00     15.66 o 
  -4   0  14       76.49       73.91     12.55 o 
  -2   0  14        6.30       16.44      9.42 o 
   0   0  14       64.28       82.18     13.71 o 
   2   0  14      322.42      363.45     23.21 o 
   4   0  14     2318.83     2354.32     54.85 o 
   6   0  14       12.90       14.81     12.88 o 
  -7   1  14      474.34      447.49     11.60 o 
  -6   1  14       66.25       63.04      7.05 o 
  -5   1  14      239.78      234.91     10.76 o 
  -4   1  14     1864.74     1928.55     21.03 o 
  -3   1  14      127.78      135.19      7.98 o 
  -2   1  14      350.51      383.94     11.10 o 
  -1   1  14      228.04      251.92     13.19 o 
   0   1  14      771.53      869.62     23.40 o 
   1   1  14        9.76       18.23      9.01 o 
   2   1  14       26.48       25.94      8.63 o 
   3   1  14       55.27       59.48     17.32 o 
   4   1  14     1116.62     1158.09     27.95 o 
   5   1  14      263.37      278.55     15.93 o 
   6   1  14       38.35       38.89      9.92 o 
   7   1  14      123.96      109.27      9.27 o 
  -7   2  14        0.55       15.88      7.99 o 
  -6   2  14        0.04        5.33      6.29 o 
  -5   2  14     1229.51     1215.39     18.80 o 
  -4   2  14       65.15       72.67      6.71 o 
  -3   2  14      581.31      601.72     13.08 o 
  -2   2  14       33.01       46.13      6.55 o 
  -1   2  14      119.43      157.63     11.47 o 
   0   2  14      148.29      150.23     11.46 o 
   1   2  14       72.33       81.42      9.78 o 
   2   2  14      153.49      159.71     14.32 o 
   3   2  14     1288.87     1254.08     33.19 o 
   4   2  14      433.70      437.07     18.45 o 
   5   2  14      800.49      850.47     25.10 o 
   6   2  14       16.38        7.84      8.80 o 
   7   2  14      102.27      101.68      9.25 o 
  -7   3  14      287.65      311.81     12.09 o 
  -6   3  14       32.54       43.20      6.63 o 
  -5   3  14       51.25       51.77      6.55 o 
  -4   3  14       66.58       65.89      6.78 o 
  -3   3  14     1755.42     1759.25     21.92 o 
  -2   3  14        0.94       15.65      6.87 o 
  -1   3  14        1.09       12.51      8.35 o 
   0   3  14       78.70       99.49      9.34 o 
   1   3  14      499.20      522.06     16.38 o 
   2   3  14        0.45       40.12     24.92 o 
   3   3  14      949.14      966.50     33.22 o 
   4   3  14      684.61      691.65     22.19 o 
   5   3  14       10.36       16.81      9.18 o 
   6   3  14      208.92      215.00     13.75 o 
   7   3  14      228.74      220.04     13.48 o 
  -7   4  14       47.54       57.42      8.98 o 
  -6   4  14      107.27      141.44      8.35 o 
  -5   4  14      514.63      509.66     13.86 o 
  -4   4  14      822.40      816.85     15.28 o 
  -3   4  14       45.69       63.35      6.98 o 
  -2   4  14      209.49      219.95     10.64 o 
  -1   4  14     1399.04     1334.11     24.16 o 
   0   4  14       66.50       64.23      9.17 o 
   1   4  14      624.76      564.14     22.49 o 
   2   4  14       76.64       86.23     17.37 o 
   3   4  14      527.42      536.54     23.24 o 
   4   4  14      176.93      173.84     16.91 o 
   5   4  14      547.38      554.96     20.51 o 
   6   4  14        0.53        3.63      8.27 o 
   7   4  14        1.23       -5.79      7.02 o 
  -7   5  14      104.18       98.57      9.16 o 
  -6   5  14        1.21        3.86      6.12 o 
  -5   5  14      150.02      156.26      8.54 o 
  -4   5  14      200.01      218.76     10.49 o 
  -3   5  14      766.41      758.81     14.95 o 
  -2   5  14        1.91       14.03      6.81 o 
  -1   5  14      543.31      586.24     15.46 o 
   0   5  14     2215.08     2254.42     33.76 o 
   1   5  14      937.89      963.01     24.10 o 
   2   5  14      126.78      125.61     15.16 o 
   3   5  14      261.88      282.52     18.29 o 
   4   5  14      464.28      415.51     22.15 o 
   5   5  14        0.35        6.39      9.00 o 
   6   5  14        6.05       14.35     11.60 o 
   7   5  14      105.10       95.85      9.08 o 
  -7   6  14        8.83       23.16     10.31 o 
  -6   6  14      123.40      122.57      9.45 o 
  -5   6  14       17.27       10.21      5.87 o 
  -4   6  14        7.00       16.44      6.47 o 
  -3   6  14       52.72       58.68      6.77 o 
  -2   6  14        1.40       13.92      6.66 o 
  -1   6  14      452.65      485.52     14.33 o 
   0   6  14      117.78      139.88     13.66 o 
   1   6  14      225.34      228.43     13.35 o 
   2   6  14       68.45       65.47     10.45 o 
   3   6  14      454.97      454.42     25.63 o 
   4   6  14        0.11        2.78     11.42 o 
   5   6  14       67.37       64.08     13.24 o 
   6   6  14       10.37       18.26     10.01 o 
   7   6  14       97.06       92.38     10.72 o 
  -7   7  14       56.18       52.28      9.74 o 
  -6   7  14     1350.57     1303.62     22.10 o 
  -5   7  14      218.89      221.04      9.19 o 
  -4   7  14       54.09       57.49      7.19 o 
  -3   7  14      495.78      487.06     12.00 o 
  -2   7  14      522.03      486.80     12.57 o 
  -1   7  14       47.79       59.92      6.80 o 
   0   7  14      395.14      423.86     21.33 o 
   1   7  14       85.67       84.12     10.28 o 
   2   7  14      312.80      283.71     14.66 o 
   3   7  14      176.26      165.88     20.31 o 
   4   7  14      101.45       96.64     14.82 o 
   5   7  14       12.08       16.74     10.36 o 
   6   7  14      716.02      664.80     23.23 o 
   7   7  14       18.71       12.23      7.65 o 
  -7   8  14       44.60       40.78      8.94 o 
  -6   8  14      901.72      868.64     17.83 o 
  -5   8  14      833.06      846.11     16.55 o 
  -4   8  14     3098.82     3036.81     29.51 o 
  -3   8  14       42.47       42.49      7.11 o 
  -2   8  14        4.16       13.25      6.65 o 
  -1   8  14       15.21       18.14      6.73 o 
   0   8  14      159.57      143.75     14.22 o 
   1   8  14       87.55       78.11      9.85 o 
   2   8  14       35.57       55.88      9.23 o 
   3   8  14       24.16       16.91     11.13 o 
   4   8  14     4384.55     4282.83     54.86 o 
   5   8  14     1130.82     1091.12     26.28 o 
   6   8  14       13.58        9.18      9.15 o 
   7   8  14       31.09       29.14      8.14 o 
  -7   9  14      556.17      529.02     21.63 o 
  -6   9  14        8.71       10.37      9.56 o 
  -5   9  14      120.32      110.79      7.60 o 
  -4   9  14     2488.26     2379.37     25.70 o 
  -3   9  14      117.40      124.36      9.59 o 
  -2   9  14      651.40      647.13     14.77 o 
  -1   9  14       43.82       55.44      8.38 o 
   0   9  14      184.71      186.57     15.91 o 
   1   9  14      241.84      270.76     17.27 o 
   2   9  14      734.63      699.70     21.51 o 
   3   9  14        6.95       -0.73     10.61 o 
   4   9  14      115.44      103.06     14.30 o 
   5   9  14      431.01      420.93     17.48 o 
   6   9  14      170.32      123.06     17.52 o 
   7   9  14      362.40      379.36     14.92 o 
  -7  10  14      206.60      216.63     15.77 o 
  -6  10  14      514.54      497.47     15.42 o 
  -5  10  14      755.95      776.75     15.22 o 
  -4  10  14       48.82       49.44      7.62 o 
  -3  10  14      702.79      638.93     14.64 o 
  -2  10  14       72.10       70.73      8.73 o 
  -1  10  14       17.78       24.34      8.78 o 
   0  10  14       14.33       17.32     11.09 o 
   1  10  14       31.28       53.51     11.08 o 
   2  10  14     1691.28     1689.36     33.03 o 
   3  10  14      549.09      477.50     46.23 o 
   4  10  14      560.34      584.13     31.82 o 
   5  10  14        3.63       17.64      8.62 o 
   6  10  14      216.69      202.92     10.32 o 
   7  10  14       34.79       32.97      7.12 o 
  -7  11  14        4.14       -3.49     11.42 o 
  -6  11  14       95.91       72.08      8.43 o 
  -5  11  14      824.76      721.00     14.37 o 
  -4  11  14      302.51      289.90     10.62 o 
  -3  11  14      267.91      231.58     10.76 o 
  -2  11  14      707.13      769.72     19.02 o 
  -1  11  14        1.05        3.84     10.68 o 
   0  11  14     1430.87     1365.94     45.48 o 
   1  11  14      292.48      262.11     21.51 o 
   2  11  14       68.30       79.11     12.17 o 
   3  11  14      240.86      214.34     20.31 o 
   4  11  14      663.59      638.03     32.46 o 
   5  11  14      281.68      270.97     14.50 o 
   6  11  14      105.14      116.59      9.83 o 
  -6  12  14      253.95      285.89     12.82 o 
  -5  12  14      472.74      440.34     14.61 o 
  -4  12  14        4.28        4.29      6.80 o 
  -3  12  14      434.72      449.54     13.88 o 
  -2  12  14      114.12      131.13     11.54 o 
  -1  12  14       72.71       70.29     12.25 o 
   0  12  14      380.58      377.48     17.30 o 
   1  12  14      153.64      158.98     19.52 o 
   2  12  14      170.23      171.39     20.13 o 
   3  12  14       77.24       86.17     15.84 o 
   4  12  14        7.83        8.21     13.99 o 
   5  12  14      201.93      217.93     13.14 o 
   6  12  14     1353.18     1304.57     23.43 o 
  -6  13  14      494.85      488.53     14.88 o 
  -5  13  14       97.81       64.35      7.67 o 
  -4  13  14      104.21       88.70      9.50 o 
  -3  13  14      305.65      305.95     13.15 o 
  -2  13  14        0.94        6.32      7.72 o 
  -1  13  14      269.63      259.78     17.75 o 
   0  13  14      866.63      852.68     22.20 o 
   1  13  14      560.55      576.63     46.58 o 
   2  13  14       16.70       10.98     13.79 o 
   3  13  14        0.41        7.74     12.36 o 
   4  13  14      942.72      888.25     43.98 o 
   5  13  14      137.52      119.24     10.65 o 
   6  13  14       42.56       38.84      8.23 o 
  -6  14  14      129.08      120.92      8.49 o 
  -5  14  14       24.06       15.19      6.07 o 
  -4  14  14      287.37      290.00     13.97 o 
  -3  14  14      362.77      318.14     12.93 o 
  -2  14  14      398.40      401.63     14.71 o 
  -1  14  14      374.73      397.47     20.14 o 
   0  14  14        0.46        8.17     10.67 o 
   1  14  14      133.72      139.30     31.27 o 
   2  14  14       74.28       62.99     23.02 o 
   3  14  14     1133.51     1072.53     47.82 o 
   4  14  14       30.34       27.44     13.36 o 
   5  14  14        2.56        8.86      6.39 o 
   6  14  14      196.44      183.76     16.14 o 
  -6  15  14       10.27        6.85     10.52 o 
  -5  15  14        2.10        0.92      5.14 o 
  -4  15  14        0.23        7.96      6.71 o 
  -3  15  14      522.26      498.16     16.15 o 
  -2  15  14      471.90      495.77     16.84 o 
  -1  15  14      112.05       95.84     11.63 o 
   0  15  14      164.09      159.31     14.94 o 
   1  15  14       67.29       66.91     14.74 o 
   2  15  14      610.49      608.01     43.81 o 
   3  15  14      632.43      603.63     38.80 o 
   4  15  14      143.40      163.05     23.29 o 
   5  15  14       22.59       18.94      7.73 o 
  -5  16  14       13.05       15.45      5.95 o 
  -4  16  14      855.71      772.22     15.86 o 
  -3  16  14      459.73      430.98     14.73 o 
  -2  16  14       26.45       25.84      8.06 o 
  -1  16  14       70.83       69.22     10.37 o 
   0  16  14        0.05        4.29      9.38 o 
   1  16  14      243.84      254.66     21.17 o 
   2  16  14      361.46      383.02     24.24 o 
   3  16  14      145.75      203.64     26.28 o 
   4  16  14      226.85      202.04     34.14 o 
   5  16  14      127.76      163.41     11.13 o 
  -5  17  14      109.02      121.03     24.94 o 
  -4  17  14      400.35      383.01     11.05 o 
  -3  17  14       68.52       58.02      7.52 o 
  -2  17  14      449.03      416.48     17.03 o 
  -1  17  14     1233.80     1227.74     27.86 o 
   0  17  14      680.40      716.97     22.68 o 
   1  17  14      987.10     1005.96     36.02 o 
   2  17  14      525.23      519.94     26.52 o 
   3  17  14      126.37      127.86     21.65 o 
   4  17  14     1288.06     1196.41     33.03 o 
   5  17  14       43.62       38.46      7.15 o 
  -4  18  14      662.31      588.05     15.98 o 
  -3  18  14      152.04      156.93     10.55 o 
  -2  18  14      379.32      354.42     15.60 o 
  -1  18  14       79.61       80.42     10.31 o 
   0  18  14      111.57      122.31     13.59 o 
   1  18  14      184.44      188.51     18.08 o 
   2  18  14      121.77      107.56     19.08 o 
   3  18  14       19.46       33.51     14.58 o 
   4  18  14       30.11       19.77      7.39 o 
  -4  19  14        0.01       11.53      6.73 o 
  -3  19  14       13.96       21.21      8.36 o 
  -2  19  14       13.76       21.89      7.56 o 
  -1  19  14        1.03       11.75      8.17 o 
   0  19  14      327.27      318.10     15.17 o 
   1  19  14        8.27       11.05     12.13 o 
   2  19  14       42.04       61.82     16.13 o 
   3  19  14       62.56       76.26     17.69 o 
   4  19  14      117.26      119.68     13.26 o 
  -3  20  14       14.60        9.97      6.38 o 
  -2  20  14        3.51       10.51      7.20 o 
  -1  20  14      283.32      317.49     12.81 o 
   0  20  14        1.77       10.25     10.66 o 
   1  20  14       51.93       75.12      9.37 o 
   2  20  14      100.40      114.54     17.41 o 
   3  20  14       11.60        4.15      7.12 o 
  -3  21  14       57.17       40.27     12.82 o 
  -2  21  14      294.15      298.09     11.35 o 
  -1  21  14       11.23       20.81      7.17 o 
   0  21  14      748.88      755.16     28.88 o 
   1  21  14      171.54      172.78     14.93 o 
   2  21  14      134.63      161.38     17.66 o 
   3  21  14       17.64       18.42     10.32 o 
  -2  22  14        0.27        0.48     10.93 o 
  -1  22  14       16.79       13.46     12.27 o 
   0  22  14      137.91      155.19     12.90 o 
   1  22  14       85.53       86.91     18.42 o 
   2  22  14       72.79      101.16     16.52 o 
  -7   0  15      867.52      871.97     27.81 o 
  -5   0  15      955.11     1013.43     29.96 o 
  -3   0  15      453.01      485.24     18.29 o 
  -1   0  15        0.04        6.45     10.03 o 
   1   0  15        8.21       -0.34     12.16 o 
   3   0  15        5.02        1.12     22.59 o 
   5   0  15      289.72      282.35     21.81 o 
   7   0  15      245.55      244.15     26.95 o 
  -7   1  15        3.87       30.34     10.92 o 
  -6   1  15      727.38      691.77     15.31 o 
  -5   1  15     1478.29     1429.07     22.53 o 
  -4   1  15     4300.28     4242.49     33.60 o 
  -3   1  15      772.45      759.95     16.37 o 
  -2   1  15      636.14      679.02     16.44 o 
  -1   1  15      141.34      152.53     12.80 o 
   0   1  15        1.11       12.07      8.17 o 
   1   1  15      265.76      277.36     13.68 o 
   2   1  15       14.26       12.57      8.73 o 
   3   1  15     1355.91     1370.14     47.06 o 
   4   1  15      163.34      188.68     17.20 o 
   5   1  15     1269.75     1273.91     28.48 o 
   6   1  15      738.53      701.24     20.37 o 
   7   1  15      167.70      151.86     11.86 o 
  -7   2  15      136.38      164.61     12.39 o 
  -6   2  15      485.64      462.35     12.98 o 
  -5   2  15       90.13       85.25      7.91 o 
  -4   2  15     1280.98     1277.45     18.95 o 
  -3   2  15       36.52       52.87      8.10 o 
  -2   2  15      756.99      777.71     17.31 o 
  -1   2  15     1453.37     1430.26     31.58 o 
   0   2  15       59.44       62.98      8.69 o 
   1   2  15      752.94      724.26     20.26 o 
   2   2  15     1093.95     1187.92     33.61 o 
   3   2  15      302.96      291.91     25.56 o 
   4   2  15     4885.86     4871.10     65.30 o 
   5   2  15      322.97      299.70     15.34 o 
   6   2  15       13.93        6.08      7.41 o 
   7   2  15       67.96       85.56      9.34 o 
  -7   3  15        0.02       10.84      6.52 o 
  -6   3  15       48.47       51.27      6.81 o 
  -5   3  15       26.50       30.89      6.98 o 
  -4   3  15      888.21      906.28     18.43 o 
  -3   3  15      952.20      940.36     17.62 o 
  -2   3  15      191.80      199.98     10.45 o 
  -1   3  15        0.50       17.08      8.29 o 
   0   3  15      200.21      234.53     14.56 o 
   1   3  15      988.31      957.26     25.41 o 
   2   3  15      162.45      137.35     14.45 o 
   3   3  15      236.93      239.19     24.18 o 
   4   3  15       77.83       81.21     13.46 o 
   5   3  15      274.89      261.91     14.58 o 
   6   3  15      468.23      475.22     17.13 o 
   7   3  15       61.96       72.92      8.80 o 
  -7   4  15      196.00      228.22     15.90 o 
  -6   4  15      316.54      362.86     11.52 o 
  -5   4  15      688.21      659.50     15.12 o 
  -4   4  15        0.22       10.88      7.05 o 
  -3   4  15      531.01      545.04     15.11 o 
  -2   4  15      164.41      203.04     10.83 o 
  -1   4  15       10.15       20.03      7.79 o 
   0   4  15       35.30       48.69      8.84 o 
   1   4  15       39.93       48.17      8.20 o 
   2   4  15     1756.21     1889.14     41.38 o 
   3   4  15      917.74      974.71     40.94 o 
   4   4  15        0.25       12.22     10.19 o 
   5   4  15       14.74       22.29     10.69 o 
   6   4  15      271.04      273.39     19.75 o 
   7   4  15      139.05      143.17     10.83 o 
  -7   5  15      106.75      101.64      9.23 o 
  -6   5  15       52.78       52.88      6.42 o 
  -5   5  15      867.64      871.32     16.77 o 
  -4   5  15       32.88       42.07      6.78 o 
  -3   5  15       28.61       43.16      7.93 o 
  -2   5  15      369.51      390.94     13.95 o 
  -1   5  15      841.21      842.47     19.95 o 
   0   5  15     1499.50     1622.20     28.85 o 
   1   5  15        1.19        8.99      7.14 o 
   2   5  15       95.75       89.82     16.92 o 
   3   5  15       44.81       29.59     16.69 o 
   4   5  15        0.00        0.94     10.62 o 
   5   5  15      646.27      628.94     24.73 o 
   6   5  15       20.75       24.91      9.65 o 
   7   5  15      151.79      174.04     11.27 o 
  -7   6  15      152.29      172.29     13.65 o 
  -6   6  15      207.53      202.59      9.98 o 
  -5   6  15      690.04      669.00     13.80 o 
  -4   6  15       70.65       75.86      7.88 o 
  -3   6  15      549.53      531.34     14.83 o 
  -2   6  15       35.66       58.38      8.82 o 
  -1   6  15     1376.33     1427.42     23.70 o 
   0   6  15      558.70      569.83     18.15 o 
   1   6  15     2045.96     2082.96     35.37 o 
   2   6  15       21.41       20.24      8.95 o 
   3   6  15       88.70       85.32     12.72 o 
   4   6  15      471.66      425.15     21.84 o 
   5   6  15      229.11      231.09     14.89 o 
   6   6  15      176.83      162.61     12.79 o 
   7   6  15        6.99        4.12      6.65 o 
  -7   7  15       58.94       44.13     10.00 o 
  -6   7  15       53.27       65.58     11.49 o 
  -5   7  15       46.58       55.82      6.97 o 
  -4   7  15      436.13      442.66     12.94 o 
  -3   7  15        0.63       19.66      7.81 o 
  -2   7  15        0.65       16.65      7.22 o 
  -1   7  15      926.15      924.63     19.41 o 
   0   7  15        0.80       22.09      6.96 o 
   1   7  15        0.06        5.71      8.11 o 
   2   7  15        3.13        5.26      7.60 o 
   3   7  15     1372.22     1386.22     27.24 o 
   4   7  15      335.53      293.81     16.26 o 
   5   7  15      569.12      550.43     22.77 o 
   6   7  15       16.16       12.92      7.91 o 
   7   7  15       77.00       91.77     10.87 o 
  -7   8  15      183.46      169.40     12.94 o 
  -6   8  15       51.47       46.10      6.53 o 
  -5   8  15        4.76       16.54      5.46 o 
  -4   8  15       37.27       79.64      7.44 o 
  -3   8  15      564.38      561.95     14.92 o 
  -2   8  15        2.93       21.30      7.81 o 
  -1   8  15        1.62       18.76      6.85 o 
   0   8  15      262.82      286.57     13.76 o 
   1   8  15     1383.81     1385.43     34.45 o 
   2   8  15        1.27        7.61      7.61 o 
   3   8  15      152.28      151.24     13.26 o 
   4   8  15      996.34     1079.18     27.72 o 
   5   8  15        1.97       11.20      9.75 o 
   6   8  15        2.73        4.91      7.58 o 
  -6   9  15      201.05      190.65     13.42 o 
  -5   9  15      379.79      410.27     11.85 o 
  -4   9  15      882.63      921.03     18.34 o 
  -3   9  15       22.67       33.36      7.04 o 
  -2   9  15      621.65      643.10     16.88 o 
  -1   9  15     3109.36     3055.45     40.93 o 
   0   9  15     4475.26     4616.55     63.89 o 
   1   9  15     1487.79     1516.11     38.53 o 
   2   9  15      361.56      382.68     20.29 o 
   3   9  15       53.65       62.18     12.02 o 
   4   9  15       27.40       25.14     12.74 o 
   5   9  15      152.48      142.54     13.80 o 
   6   9  15      126.48      112.68     10.35 o 
  -6  10  15       74.82       66.27      9.97 o 
  -5  10  15       11.69       36.36      6.37 o 
  -4  10  15        1.41        9.47      6.13 o 
  -3  10  15     1516.74     1523.80     20.74 o 
  -2  10  15       28.49       31.00      8.23 o 
  -1  10  15        5.92       20.56     11.12 o 
   0  10  15      588.41      575.27     21.65 o 
   1  10  15     1215.33     1153.63     45.70 o 
   2  10  15     1871.32     1833.33     49.88 o 
   3  10  15      440.87      444.67     25.94 o 
   4  10  15      124.30      149.97     12.40 o 
   5  10  15      223.12      254.07     15.78 o 
   6  10  15      165.40      130.35      9.18 o 
  -6  11  15       63.22       58.42      8.84 o 
  -5  11  15      425.58      422.98     12.28 o 
  -4  11  15       52.06       54.83      7.84 o 
  -3  11  15      104.38      116.93      7.60 o 
  -2  11  15     2031.94     1971.55     29.90 o 
  -1  11  15      140.32      122.07     13.61 o 
   0  11  15       75.64       99.57     11.85 o 
   1  11  15      786.26      773.73     26.61 o 
   2  11  15      897.38      929.95     36.76 o 
   3  11  15     1802.21     1844.16     48.03 o 
   4  11  15       40.72       37.45      9.09 o 
   5  11  15        5.10        4.10      6.90 o 
   6  11  15      192.41      211.91     12.04 o 
  -6  12  15        7.30       15.69      7.63 o 
  -5  12  15      539.99      571.96     17.45 o 
  -4  12  15       22.17       11.22      6.53 o 
  -3  12  15      311.56      305.89     10.33 o 
  -2  12  15      337.68      348.93     13.95 o 
  -1  12  15      183.62      150.20     14.09 o 
   0  12  15       12.57        8.14      8.42 o 
   1  12  15      148.74      118.26     16.93 o 
   2  12  15      131.17      137.37     17.89 o 
   3  12  15      204.71      174.60     18.27 o 
   4  12  15      150.34      116.47     11.04 o 
   5  12  15     1032.03      945.55     23.80 o 
   6  12  15      251.36      205.17     14.40 o 
  -6  13  15      383.94      316.39     22.43 o 
  -5  13  15       10.77        9.28      6.21 o 
  -4  13  15      135.11      127.18      9.79 o 
  -3  13  15        3.85        5.17      5.87 o 
  -2  13  15     1370.73     1458.58     26.18 o 
  -1  13  15       33.62       29.78      8.21 o 
   0  13  15      292.19      285.33     18.87 o 
   1  13  15       68.77       86.77     16.07 o 
   2  13  15      161.77      207.25     20.35 o 
   3  13  15        6.90       15.36     11.84 o 
   4  13  15       10.01       28.03      8.28 o 
   5  13  15      149.06      144.22      8.72 o 
  -5  14  15       79.34       76.86      7.57 o 
  -4  14  15      107.05       73.96      8.73 o 
  -3  14  15       25.46       36.29      6.35 o 
  -2  14  15       16.38       13.73      6.35 o 
  -1  14  15       19.05       17.22     10.17 o 
   0  14  15       62.52       68.90     19.94 o 
   1  14  15      216.21      245.42     16.40 o 
   2  14  15      898.42      850.44     49.56 o 
   3  14  15        0.80       -4.98     14.53 o 
   4  14  15       17.96       18.69      8.68 o 
   5  14  15       22.80       31.60      7.09 o 
  -5  15  15      136.88      118.21      9.90 o 
  -4  15  15      744.24      701.85     18.86 o 
  -3  15  15      192.36      187.93      9.10 o 
  -2  15  15        0.05        2.30      6.99 o 
  -1  15  15     1228.75     1220.50     36.57 o 
   0  15  15      673.49      701.04     34.99 o 
   1  15  15      576.56      610.33     22.98 o 
   2  15  15        2.33        8.61     11.58 o 
   3  15  15      110.26      104.95     18.88 o 
   4  15  15      677.76      607.78     16.76 o 
   5  15  15       21.26       35.62      8.40 o 
  -5  16  15       12.93       14.66     12.22 o 
  -4  16  15      121.39      119.60      9.02 o 
  -3  16  15       54.09       49.20      6.25 o 
  -2  16  15       97.87       97.33      9.25 o 
  -1  16  15      105.97       88.78     11.54 o 
   0  16  15       27.48       25.11     16.08 o 
   1  16  15       82.54       95.85     11.50 o 
   2  16  15      317.18      348.60     21.95 o 
   3  16  15        9.83       25.30     14.19 o 
   4  16  15      176.58      147.41      9.55 o 
   5  16  15      149.96      115.31     14.79 o 
  -4  17  15      442.59      410.16     15.42 o 
  -3  17  15      198.62      172.44      9.29 o 
  -2  17  15       19.14       25.87      6.80 o 
  -1  17  15       84.17      100.37     11.23 o 
   0  17  15        2.05        2.55     14.18 o 
   1  17  15       16.90       30.63      8.79 o 
   2  17  15       49.62       55.07     11.66 o 
   3  17  15       46.10       69.49     16.08 o 
   4  17  15       29.55       24.25      6.10 o 
  -4  18  15      384.50      349.64     17.37 o 
  -3  18  15      107.71      120.69      8.60 o 
  -2  18  15        1.66        6.47      5.74 o 
  -1  18  15      121.04       94.88     10.28 o 
   0  18  15        6.58       19.02      9.65 o 
   1  18  15       54.19       74.99      8.96 o 
   2  18  15        7.68       17.13     11.46 o 
   3  18  15       28.29       20.22     21.92 o 
   4  18  15      394.29      407.34     24.43 o 
  -3  19  15      394.97      394.86     22.45 o 
  -2  19  15       98.50       93.31      8.85 o 
  -1  19  15      113.16      141.45     11.82 o 
   0  19  15      205.01      268.53     15.76 o 
   1  19  15      138.42      142.85     18.89 o 
   2  19  15        7.81       18.68     11.07 o 
   3  19  15      198.46      229.26     14.34 o 
  -2  20  15        0.54        7.58      7.00 o 
  -1  20  15      157.39      175.35     20.83 o 
   0  20  15       46.22       46.75     11.19 o 
   1  20  15       38.47       51.32      9.99 o 
   2  20  15      103.22      132.65     22.96 o 
  -2  21  15       43.34       67.25     12.83 o 
  -1  21  15      487.53      551.50     28.51 o 
   0  21  15      566.97      584.02     31.53 o 
   1  21  15       85.84       77.53     17.28 o 
  -6   0  16      113.20      118.97     15.97 o 
  -4   0  16      292.25      296.21     14.75 o 
  -2   0  16      689.94      773.80     28.88 o 
   0   0  16       43.25       42.21     13.79 o 
   2   0  16       91.27       88.29     25.31 o 
   4   0  16      362.67      388.26     40.02 o 
   6   0  16      101.93       81.11     12.64 o 
  -7   1  16       57.66       95.63     10.28 o 
  -6   1  16        6.61       10.79      5.67 o 
  -5   1  16       42.48       37.59      8.66 o 
  -4   1  16     1013.27     1060.61     20.59 o 
  -3   1  16     1445.42     1502.16     23.79 o 
  -2   1  16       29.11       58.83      8.95 o 
  -1   1  16        0.53       11.56     15.00 o 
   0   1  16       13.75       15.77      8.19 o 
   1   1  16      387.56      371.50     15.65 o 
   2   1  16      138.89      141.23     15.28 o 
   3   1  16     2024.69     2093.84     57.40 o 
   4   1  16      426.68      409.38     28.41 o 
   5   1  16       36.08       40.71     10.42 o 
   6   1  16        0.82        1.22      6.17 o 
   7   1  16       27.61       27.36     11.99 o 
  -7   2  16      392.15      418.27     17.63 o 
  -6   2  16       72.25       90.93     11.00 o 
  -5   2  16       23.69       31.94      6.81 o 
  -4   2  16      905.10      944.97     19.66 o 
  -3   2  16      108.17      129.52      8.96 o 
  -2   2  16       11.63       27.84      9.55 o 
  -1   2  16      527.75      565.42     17.29 o 
   0   2  16        2.28        6.26     10.80 o 
   1   2  16      428.69      453.25     16.83 o 
   2   2  16       30.12       39.28     12.69 o 
   3   2  16      664.12      678.11     34.76 o 
   4   2  16      482.15      450.86     29.61 o 
   5   2  16       25.24       21.27     10.04 o 
   6   2  16       98.63       98.63     10.94 o 
  -7   3  16      115.15      114.53     16.62 o 
  -6   3  16        0.25        2.20      5.62 o 
  -5   3  16       48.02       46.71      6.85 o 
  -4   3  16       33.20       34.90      8.13 o 
  -3   3  16      914.82      922.68     19.09 o 
  -2   3  16      134.55      145.70     11.15 o 
  -1   3  16      203.54      208.87     11.99 o 
   0   3  16      239.60      250.62     13.55 o 
   1   3  16       59.14       48.14      9.55 o 
   2   3  16      904.28     1009.79     31.48 o 
   3   3  16      977.86      923.07     39.50 o 
   4   3  16      185.37      184.81     23.36 o 
   5   3  16        2.44       14.46      9.64 o 
   6   3  16      131.44      159.94     12.11 o 
  -7   4  16        3.41       -4.18     10.58 o 
  -6   4  16       71.28       93.24     10.37 o 
  -5   4  16       27.72       39.10      6.23 o 
  -4   4  16       41.82       51.37      7.69 o 
  -3   4  16     1330.96     1307.93     23.42 o 
  -2   4  16     1570.90     1665.04     26.09 o 
  -1   4  16      348.73      379.99     13.76 o 
   0   4  16     2071.48     2118.32     33.12 o 
   1   4  16      327.67      356.25     19.06 o 
   2   4  16      228.29      201.27     14.14 o 
   3   4  16      891.69      901.93     39.13 o 
   4   4  16      113.06      152.80     24.38 o 
   5   4  16        2.07        3.71      9.35 o 
   6   4  16       63.39       64.28      9.57 o 
  -6   5  16        9.55       25.51      6.59 o 
  -5   5  16      231.56      241.03      9.56 o 
  -4   5  16       20.16       40.38      9.33 o 
  -3   5  16      173.72      184.96     10.41 o 
  -2   5  16        6.87       15.56      7.21 o 
  -1   5  16        8.35       29.10      8.06 o 
   0   5  16        9.16       13.80      7.81 o 
   1   5  16      452.88      466.06     15.92 o 
   2   5  16        0.72        9.93      8.31 o 
   3   5  16      523.54      530.27     24.58 o 
   4   5  16        4.78       10.96      8.83 o 
   5   5  16      543.01      542.66     18.87 o 
   6   5  16      168.96      147.43     11.49 o 
  -6   6  16      694.35      688.25     17.48 o 
  -5   6  16     1931.78     1859.74     25.89 o 
  -4   6  16      136.53      110.94      8.80 o 
  -3   6  16     1864.54     1892.69     25.71 o 
  -2   6  16      152.84      145.65      9.70 o 
  -1   6  16     1205.84     1212.27     23.87 o 
   0   6  16      684.56      701.57     17.86 o 
   1   6  16      689.30      689.38     21.76 o 
   2   6  16        9.40       22.27      9.72 o 
   3   6  16      531.71      522.51     24.26 o 
   4   6  16      145.88      126.13     11.97 o 
   5   6  16      132.67      138.06     12.79 o 
   6   6  16      382.14      387.96     15.84 o 
  -6   7  16      199.87      206.53     10.20 o 
  -5   7  16        5.45       24.48      7.06 o 
  -4   7  16      689.40      663.65     14.71 o 
  -3   7  16      259.64      339.84     14.41 o 
  -2   7  16      440.37      459.87     13.90 o 
  -1   7  16      141.97      155.14     10.70 o 
   0   7  16      441.02      458.58     14.85 o 
   1   7  16      942.63      912.61     29.14 o 
   2   7  16     1384.78     1386.93     33.66 o 
   3   7  16      812.38      859.30     29.76 o 
   4   7  16       11.29       12.18      8.27 o 
   5   7  16      973.17     1010.23     27.24 o 
   6   7  16        1.31        0.91      7.31 o 
  -6   8  16      149.52      167.95      9.88 o 
  -5   8  16       81.41      110.58      8.58 o 
  -4   8  16       41.78       57.76      7.37 o 
  -3   8  16        1.04       19.19      8.54 o 
  -2   8  16     2172.32     2176.48     27.09 o 
  -1   8  16      295.24      293.80     12.94 o 
   0   8  16     3138.14     3201.38     46.35 o 
   1   8  16       44.01       39.65      9.62 o 
   2   8  16      264.72      277.29     16.76 o 
   3   8  16        7.68       19.25      9.51 o 
   4   8  16      210.91      217.19     15.49 o 
   5   8  16      393.39      396.29     19.28 o 
   6   8  16       15.14        8.06      6.91 o 
  -6   9  16      128.82       97.60      9.70 o 
  -5   9  16      128.38      146.67      8.03 o 
  -4   9  16     1167.75     1201.32     19.57 o 
  -3   9  16        5.41       17.99      7.67 o 
  -2   9  16      417.67      432.84     16.01 o 
  -1   9  16      123.17      118.82     11.14 o 
   0   9  16      268.82      273.36     16.14 o 
   1   9  16      214.12      216.65     13.95 o 
   2   9  16      753.71      797.15     26.84 o 
   3   9  16      303.32      305.25     18.27 o 
   4   9  16     1045.00     1101.19     31.89 o 
   5   9  16      313.59      306.78     15.85 o 
   6   9  16      483.76      436.15     15.45 o 
  -6  10  16      972.32      982.80     24.32 o 
  -5  10  16       94.41      101.45     10.12 o 
  -4  10  16       11.95       23.26      4.98 o 
  -3  10  16       18.36       36.58      7.62 o 
  -2  10  16      149.27      145.57     11.10 o 
  -1  10  16      227.19      212.74     16.94 o 
   0  10  16      668.25      686.44     22.81 o 
   1  10  16      393.37      391.69     17.18 o 
   2  10  16      670.31      653.40     30.28 o 
   3  10  16       91.73      112.66     10.58 o 
   4  10  16      348.40      374.72     18.17 o 
   5  10  16        0.81        9.18      7.75 o 
   6  10  16     1021.88     1007.46     26.76 o 
  -6  11  16      422.04      363.61     23.63 o 
  -5  11  16       55.98       63.02      8.25 o 
  -4  11  16       59.63       75.67      7.78 o 
  -3  11  16      351.92      384.84     12.57 o 
  -2  11  16      544.30      579.05     19.07 o 
  -1  11  16       11.52       14.56      8.80 o 
   0  11  16       78.91       82.11     11.19 o 
   1  11  16       85.60       70.37     14.92 o 
   2  11  16       13.82       22.43     12.12 o 
   3  11  16      144.06      139.60     13.57 o 
   4  11  16      173.10      208.60     15.81 o 
   5  11  16        8.01       14.62      7.37 o 
  -5  12  16        5.88       18.65     10.85 o 
  -4  12  16        0.54        5.52      6.16 o 
  -3  12  16       59.84       58.69      7.75 o 
  -2  12  16     1338.83     1363.10     24.79 o 
  -1  12  16       13.81       18.70      7.71 o 
   0  12  16       26.06       44.48     10.91 o 
   1  12  16        4.22       10.09     12.04 o 
   2  12  16      826.09      833.29     32.81 o 
   3  12  16       16.06       13.58      7.44 o 
   4  12  16       71.33       70.03     13.87 o 
   5  12  16        5.39        4.44      6.49 o 
  -5  13  16       37.98       50.29     10.85 o 
  -4  13  16      845.38      781.83     19.58 o 
  -3  13  16      143.45      134.50     10.54 o 
  -2  13  16       73.79       77.43     10.41 o 
  -1  13  16      200.20      204.62     11.50 o 
   0  13  16       53.39       47.73     12.48 o 
   1  13  16      248.32      246.70     14.23 o 
   2  13  16     1280.29     1268.39     56.74 o 
   3  13  16      724.02      694.63     32.98 o 
   4  13  16     1431.63     1311.48     26.64 o 
   5  13  16       33.81       41.96     16.17 o 
  -5  14  16      188.03      169.34     22.29 o 
  -4  14  16       73.27       56.68      7.60 o 
  -3  14  16       44.03       46.92      9.98 o 
  -2  14  16        9.29       22.26      9.29 o 
  -1  14  16       60.17       68.67     10.76 o 
   0  14  16        6.17       -0.09     11.00 o 
   1  14  16      243.35      280.03     14.36 o 
   2  14  16       57.84       80.38     22.70 o 
   3  14  16        0.41        1.92      7.06 o 
   4  14  16       55.57       42.15      8.02 o 
   5  14  16        1.02       17.38      9.45 o 
  -4  15  16        1.29        6.59      5.91 o 
  -3  15  16      305.61      288.83     20.51 o 
  -2  15  16      113.01      125.21     11.58 o 
  -1  15  16       29.71       45.53      9.50 o 
   0  15  16        7.58       18.18     10.68 o 
   1  15  16      233.54      220.11     12.68 o 
   2  15  16       46.09       42.34     10.98 o 
   3  15  16      185.84      172.04     14.12 o 
   4  15  16       80.34       81.33      7.49 o 
  -4  16  16      522.41      500.02     36.90 o 
  -3  16  16        0.33       12.92      9.72 o 
  -2  16  16       59.41       62.48      9.37 o 
  -1  16  16     1127.97     1157.51     25.98 o 
   0  16  16        0.04        9.96      9.10 o 
   1  16  16      307.60      319.33     13.84 o 
   2  16  16      139.05      137.98     14.23 o 
   3  16  16      242.91      237.99     12.57 o 
   4  16  16      117.31      134.24     16.60 o 
  -3  17  16      196.92      199.88     18.09 o 
  -2  17  16       10.56        0.56      6.86 o 
  -1  17  16      491.76      488.72     16.86 o 
   0  17  16        2.04       13.96      9.36 o 
   1  17  16     1572.62     1527.92     29.20 o 
   2  17  16       39.51       51.54     11.00 o 
   3  17  16       40.45       61.71     13.92 o 
  -3  18  16      247.71      273.27     15.66 o 
  -2  18  16      262.20      241.90     11.68 o 
  -1  18  16      131.70      128.25     11.89 o 
   0  18  16        1.01       10.55      7.59 o 
   1  18  16        1.46        2.58      6.15 o 
   2  18  16        9.98       26.57      8.59 o 
   3  18  16       35.23       56.40     16.90 o 
  -2  19  16       86.28      104.68     15.35 o 
  -1  19  16       46.92       51.37      8.90 o 
   0  19  16        9.38       13.02      8.69 o 
   1  19  16        9.93       20.14     14.53 o 
   2  19  16      331.09      313.79     25.18 o 
  -1  20  16        0.09       -2.77     12.16 o 
   0  20  16      923.21      948.65     38.07 o 
   1  20  16       56.00       44.19     15.45 o 
  -5   0  17       49.94       66.40     20.34 o 
  -3   0  17        2.47       30.92     14.33 o 
  -1   0  17     1241.85     1182.37     43.03 o 
   1   0  17      774.78      751.79     56.09 o 
   3   0  17      128.06      115.13     25.93 o 
   5   0  17        9.76        9.32     17.60 o 
  -6   1  17       59.37       62.83      5.88 o 
  -5   1  17      104.62      121.27      9.47 o 
  -4   1  17      777.69      787.44     20.30 o 
  -3   1  17        0.83       16.88      7.53 o 
  -2   1  17      157.85      181.43     12.24 o 
  -1   1  17        8.82       46.08     12.61 o 
   0   1  17      142.35      142.88     13.15 o 
   1   1  17       50.58       55.54      9.13 o 
   2   1  17     1453.26     1435.45     46.12 o 
   3   1  17        4.84        4.39     14.59 o 
   4   1  17     1190.62     1217.29     42.46 o 
   5   1  17      108.48       94.14     16.03 o 
   6   1  17       74.76       72.19     11.48 o 
  -6   2  17      159.92      155.77      8.28 o 
  -5   2  17      143.62      138.91     13.70 o 
  -4   2  17      132.99      135.54     12.03 o 
  -3   2  17      703.60      721.89     19.27 o 
  -2   2  17      715.50      725.04     19.82 o 
  -1   2  17      141.59      170.73     14.35 o 
   0   2  17       15.17       12.79      8.82 o 
   1   2  17      123.26      170.59     13.13 o 
   2   2  17       17.00       13.68     10.17 o 
   3   2  17     2120.86     2049.11     55.25 o 
   4   2  17      190.03      217.16     21.65 o 
   5   2  17        9.09        9.02     12.92 o 
   6   2  17       28.00       16.49      9.09 o 
  -6   3  17       20.88       32.26      6.12 o 
  -5   3  17        9.98       14.79      5.65 o 
  -4   3  17      292.17      289.92     13.55 o 
  -3   3  17     1922.07     1940.33     27.89 o 
  -2   3  17      102.06      123.42      9.90 o 
  -1   3  17      127.27      128.97     10.27 o 
   0   3  17       67.54       84.88     10.93 o 
   1   3  17      467.61      448.82     18.38 o 
   2   3  17      201.80      238.38     14.29 o 
   3   3  17      369.33      390.77     26.55 o 
   4   3  17      123.63      116.48     18.33 o 
   5   3  17       81.05       78.84     11.90 o 
   6   3  17       76.65       82.62     12.09 o 
  -6   4  17        1.77       35.24      8.60 o 
  -5   4  17      228.25      219.32      9.04 o 
  -4   4  17       89.01       92.94     10.24 o 
  -3   4  17       37.16       39.00      8.05 o 
  -2   4  17       91.51      112.42     10.56 o 
  -1   4  17        2.33       12.31      7.68 o 
   0   4  17      486.22      529.17     15.94 o 
   1   4  17      509.68      522.76     17.06 o 
   2   4  17       25.98       21.80      8.26 o 
   3   4  17       17.65        8.42     10.51 o 
   4   4  17       44.63       37.79     11.52 o 
   5   4  17      432.35      401.94     19.22 o 
   6   4  17       41.90       37.71     14.97 o 
  -6   5  17      693.53      631.18     17.61 o 
  -5   5  17       22.54       21.72      5.81 o 
  -4   5  17        2.78        4.80      6.85 o 
  -3   5  17      724.24      807.54     18.60 o 
  -2   5  17     1248.32     1271.88     22.90 o 
  -1   5  17       64.35       82.60     10.70 o 
   0   5  17       15.59       34.17      8.25 o 
   1   5  17      122.46      118.09     10.98 o 
   2   5  17      647.31      656.00     21.26 o 
   3   5  17      676.94      674.99     25.86 o 
   4   5  17       91.39       91.91     13.67 o 
   5   5  17      108.08      100.89     14.66 o 
   6   5  17      218.35      192.87     14.16 o 
  -6   6  17      278.56      330.35     16.31 o 
  -5   6  17      620.57      647.53     13.79 o 
  -4   6  17      171.83      186.17     10.44 o 
  -3   6  17       41.62       52.71     10.43 o 
  -2   6  17       19.73       40.14     11.96 o 
  -1   6  17     1154.26     1207.55     23.42 o 
   0   6  17     1028.49      992.98     20.45 o 
   1   6  17      371.59      402.82     16.43 o 
   2   6  17      626.66      627.53     20.50 o 
   3   6  17      192.16      192.30     16.21 o 
   4   6  17      343.69      332.98     19.02 o 
   5   6  17      726.70      770.19     29.37 o 
   6   6  17      376.02      428.20     26.07 o 
  -6   7  17        2.38       12.24     13.39 o 
  -5   7  17       96.43      111.61      9.43 o 
  -4   7  17       79.61       85.42      8.03 o 
  -3   7  17      701.62      750.62     18.97 o 
  -2   7  17      884.53      908.25     19.22 o 
  -1   7  17       47.80       55.70      8.38 o 
   0   7  17       71.92       90.03      8.18 o 
   1   7  17      345.50      369.19     19.17 o 
   2   7  17      256.07      262.88     17.30 o 
   3   7  17      459.46      487.01     22.20 o 
   4   7  17        4.73       18.94     12.94 o 
   5   7  17      152.34      175.62     16.20 o 
   6   7  17      354.30      370.45     24.66 o 
  -6   8  17      212.48      213.90     20.61 o 
  -5   8  17      429.36      459.48     11.09 o 
  -4   8  17       53.89       66.36      8.51 o 
  -3   8  17       51.19       70.46      7.83 o 
  -2   8  17      115.09      132.66     13.78 o 
  -1   8  17       59.53       56.89      7.36 o 
   0   8  17       60.52       74.53     10.95 o 
   1   8  17        1.29        7.07      8.45 o 
   2   8  17       34.66       23.47      8.80 o 
   3   8  17      388.80      419.44     25.54 o 
   4   8  17        4.77        7.45     12.44 o 
   5   8  17      377.02      373.30     21.19 o 
  -5   9  17      117.47      123.83      6.31 o 
  -4   9  17       68.59       75.24      6.38 o 
  -3   9  17      997.12      985.42     18.30 o 
  -2   9  17      536.34      512.05     17.96 o 
  -1   9  17      212.88      237.93     15.67 o 
   0   9  17       30.87       20.46      8.87 o 
   1   9  17       20.34       33.41     10.15 o 
   2   9  17        0.03       -0.98      8.87 o 
   3   9  17      416.50      460.66     26.24 o 
   4   9  17      350.77      337.10     21.65 o 
   5   9  17      105.36      105.70     12.91 o 
  -5  10  17      102.09       99.88      8.48 o 
  -4  10  17      701.07      650.48     17.01 o 
  -3  10  17        3.03       14.98      7.07 o 
  -2  10  17      349.74      358.44     15.41 o 
  -1  10  17      106.55       98.78     10.27 o 
   0  10  17        4.73       16.01     10.76 o 
   1  10  17      308.79      287.52     17.84 o 
   2  10  17      408.69      383.42     18.50 o 
   3  10  17      318.73      301.37     17.85 o 
   4  10  17      784.37      814.82     30.38 o 
   5  10  17        0.71       11.47      8.68 o 
  -5  11  17      193.59      187.75     12.09 o 
  -4  11  17      620.50      593.66     18.07 o 
  -3  11  17        9.93       19.69      5.98 o 
  -2  11  17       49.12       58.11      7.64 o 
  -1  11  17      235.17      242.74     14.07 o 
   0  11  17       82.12       76.56     11.49 o 
   1  11  17     1028.90     1044.16     36.22 o 
   2  11  17      261.03      258.68     19.88 o 
   3  11  17       77.45       58.07     10.91 o 
   4  11  17        0.18       -1.90     10.31 o 
   5  11  17       98.89       76.34     14.88 o 
  -5  12  17        4.10       -2.10      8.14 o 
  -4  12  17      103.33       93.16     12.51 o 
  -3  12  17        2.28        5.56      7.67 o 
  -2  12  17       68.60       72.72      7.68 o 
  -1  12  17      452.45      472.04     14.92 o 
   0  12  17      366.64      362.75     20.22 o 
   1  12  17        0.73       -4.58      9.55 o 
   2  12  17       98.71      113.93     15.40 o 
   3  12  17       41.23       40.02     12.87 o 
   4  12  17       10.26       16.13     15.03 o 
  -4  13  17      134.36      137.40     19.02 o 
  -3  13  17        1.37        2.94      8.29 o 
  -2  13  17       72.13       75.86      8.73 o 
  -1  13  17      674.82      658.34     17.72 o 
   0  13  17        0.09       21.45      9.15 o 
   1  13  17     1141.43     1143.25     30.04 o 
   2  13  17        0.09        5.11      7.68 o 
   3  13  17       37.58       60.07     12.57 o 
   4  13  17      462.59      454.52     29.23 o 
  -4  14  17      295.29      289.17     16.72 o 
  -3  14  17      892.32      856.54     23.64 o 
  -2  14  17       14.03       18.55      6.73 o 
  -1  14  17       42.38       45.49      9.14 o 
   0  14  17       58.73       81.40     14.44 o 
   1  14  17      109.86       89.86     11.61 o 
   2  14  17       16.18       18.92      7.60 o 
   3  14  17      444.72      403.54     16.33 o 
   4  14  17       28.53       37.01      8.53 o 
  -4  15  17       42.16       27.21     12.77 o 
  -3  15  17      193.92      165.59     11.57 o 
  -2  15  17       10.03       10.56      7.39 o 
  -1  15  17        2.19        1.19      7.34 o 
   0  15  17        2.01       -5.29      8.85 o 
   1  15  17       78.51       80.04     10.25 o 
   2  15  17      246.88      238.66     13.21 o 
   3  15  17      112.25      100.94      9.57 o 
  -3  16  17       76.54       74.23     10.22 o 
  -2  16  17      256.91      259.39     12.75 o 
  -1  16  17      672.03      663.00     22.28 o 
   0  16  17        5.55        8.89      8.10 o 
   1  16  17      218.48      209.99     17.49 o 
   2  16  17      178.52      174.22     15.42 o 
   3  16  17      128.41      110.28     17.37 o 
  -2  17  17       10.26       15.08      8.19 o 
  -1  17  17       30.29       34.53      8.29 o 
   0  17  17       20.01       20.34      7.59 o 
   1  17  17      242.88      222.14     16.66 o 
   2  17  17       14.44        8.42      9.22 o 
  -2  18  17        8.37       19.16      9.02 o 
  -1  18  17       38.79       37.21      7.53 o 
   0  18  17        0.23        8.40      9.62 o 
   1  18  17       24.90       36.59     15.69 o 
  -6   0  18       95.05      168.80     16.70 o 
  -4   0  18      145.26      165.05     16.37 o 
  -2   0  18      593.63      619.47     25.41 o 
   0   0  18       28.42       25.44     13.38 o 
   2   0  18      169.43      160.85     26.92 o 
   4   0  18       45.79       46.75     19.85 o 
  -6   1  18       12.89       38.25     10.34 o 
  -5   1  18        6.80       11.03      5.58 o 
  -4   1  18      274.73      276.52     14.16 o 
  -3   1  18      978.36     1032.43     23.49 o 
  -2   1  18     1212.06     1264.10     24.56 o 
  -1   1  18       33.45       50.36      9.70 o 
   0   1  18       19.05       34.02      7.32 o 
   1   1  18       32.59       42.35     10.85 o 
   2   1  18     1294.34     1329.90     42.61 o 
   3   1  18      356.28      368.00     25.26 o 
   4   1  18      266.68      271.28     21.29 o 
   5   1  18        8.50        7.74      8.10 o 
  -5   2  18       13.86       27.32      6.88 o 
  -4   2  18        0.80        4.79      8.61 o 
  -3   2  18        5.27       23.97      7.83 o 
  -2   2  18        4.32       22.53      8.42 o 
  -1   2  18       18.79       40.99      8.74 o 
   0   2  18       66.57       69.28     10.87 o 
   1   2  18        0.32        7.84      9.39 o 
   2   2  18      785.43      772.41     33.42 o 
   3   2  18      686.50      687.12     24.92 o 
   4   2  18       31.13       38.22     10.57 o 
   5   2  18        0.06        0.82      7.73 o 
  -5   3  18      286.57      252.65     13.27 o 
  -4   3  18       14.73       14.84      7.17 o 
  -3   3  18        4.27       22.01      7.65 o 
  -2   3  18      281.33      310.55     13.56 o 
  -1   3  18        8.62       20.75     10.91 o 
   0   3  18     1008.09     1039.36     23.31 o 
   1   3  18        0.08        3.55      8.37 o 
   2   3  18       82.47       82.55     15.79 o 
   3   3  18        0.21        5.32      9.41 o 
   4   3  18       41.12       34.69     10.35 o 
   5   3  18        9.75       13.70      8.22 o 
  -5   4  18        8.50       29.54      6.76 o 
  -4   4  18       22.86       29.57      7.32 o 
  -3   4  18      113.93      146.65     11.28 o 
  -2   4  18     1132.12     1219.90     23.49 o 
  -1   4  18      180.68      195.13     13.55 o 
   0   4  18       31.99       58.41     11.87 o 
   1   4  18      149.86      167.04     11.94 o 
   2   4  18       32.54       28.19      9.64 o 
   3   4  18       10.31       10.63      9.55 o 
   4   4  18        0.13       -1.05      9.05 o 
   5   4  18      134.24      128.48     15.81 o 
  -5   5  18      197.00      193.61     10.09 o 
  -4   5  18       10.79       23.47      9.66 o 
  -3   5  18      170.46      190.32     11.98 o 
  -2   5  18     2013.24     2054.44     27.45 o 
  -1   5  18      228.93      250.32     11.84 o 
   0   5  18       75.95       89.16      9.06 o 
   1   5  18     2306.63     2264.04     36.14 o 
   2   5  18     2510.15     2596.81     56.89 o 
   3   5  18      534.59      533.18     21.56 o 
   4   5  18      165.33      151.04     13.00 o 
   5   5  18      200.54      199.32     31.10 o 
  -5   6  18       56.95       67.51     10.85 o 
  -4   6  18      127.72      111.80      9.75 o 
  -3   6  18      171.05      195.76     12.63 o 
  -2   6  18       23.14       38.31      7.19 o 
  -1   6  18     3182.14     3199.70     30.54 o 
   0   6  18        2.18       13.35      7.82 o 
   1   6  18      452.29      431.46     16.87 o 
   2   6  18     1207.12     1245.95     39.50 o 
   3   6  18        2.12        1.91      8.52 o 
   4   6  18        1.40       -3.62     10.38 o 
   5   6  18      264.18      265.31     25.57 o 
  -5   7  18      170.36      152.30      8.44 o 
  -4   7  18       44.80       73.40      9.26 o 
  -3   7  18      265.48      293.80     11.75 o 
  -2   7  18     1576.05     1579.13     28.61 o 
  -1   7  18      228.63      249.91     10.48 o 
   0   7  18      177.38      175.37     14.86 o 
   1   7  18      245.41      238.55     13.38 o 
   2   7  18      295.08      265.02     20.16 o 
   3   7  18        0.01       12.44     10.87 o 
   4   7  18      344.53      366.89     24.46 o 
   5   7  18      439.20      398.55     18.60 o 
  -5   8  18     1049.28      946.50     38.53 o 
  -4   8  18      360.76      303.61     10.15 o 
  -3   8  18        3.33       16.63      6.01 o 
  -2   8  18      181.21      169.87     11.40 o 
  -1   8  18     1012.55     1086.34     23.71 o 
   0   8  18       91.40       83.67     12.53 o 
   1   8  18      104.29      109.73     10.50 o 
   2   8  18      133.07      124.38     16.42 o 
   3   8  18      284.54      257.11     19.11 o 
   4   8  18       65.73       54.89     12.00 o 
   5   8  18      463.77      519.20     20.27 o 
  -5   9  18      286.44      267.28     21.69 o 
  -4   9  18        1.90       26.76      5.92 o 
  -3   9  18     1070.63     1136.32     22.04 o 
  -2   9  18      554.55      512.08     16.54 o 
  -1   9  18      415.24      416.04     15.40 o 
   0   9  18      492.20      548.14     22.42 o 
   1   9  18     1240.18     1263.79     27.58 o 
   2   9  18     2098.57     2020.14     37.34 o 
   3   9  18     2249.74     2298.98     50.13 o 
   4   9  18        0.03        8.34      8.50 o 
  -4  10  18       26.66       55.52     12.01 o 
  -3  10  18       43.77       62.71      6.85 o 
  -2  10  18      746.65      720.89     18.48 o 
  -1  10  18      921.71      840.21     20.21 o 
   0  10  18       92.98       97.98     12.38 o 
   1  10  18       11.05       17.85      9.07 o 
   2  10  18        1.64        0.15      8.91 o 
   3  10  18      340.21      334.24     19.80 o 
   4  10  18       39.73       45.00     10.51 o 
  -4  11  18       29.07       41.74     17.01 o 
  -3  11  18      146.61      166.44      9.33 o 
  -2  11  18       72.16      103.79      8.01 o 
  -1  11  18       90.86       99.00      8.35 o 
   0  11  18      305.87      336.37     15.49 o 
   1  11  18      265.53      232.50     15.19 o 
   2  11  18        1.04        5.95      6.86 o 
   3  11  18       11.95       13.47     15.60 o 
   4  11  18      169.70      179.09     20.32 o 
  -4  12  18        8.53       19.30     12.61 o 
  -3  12  18       62.37       80.16     15.03 o 
  -2  12  18      843.44      828.56     16.40 o 
  -1  12  18      129.75      130.44      9.34 o 
   0  12  18      149.15      156.42     14.09 o 
   1  12  18       39.23       53.74      9.69 o 
   2  12  18      405.61      418.55     17.98 o 
   3  12  18       33.16       28.86      9.04 o 
   4  12  18      215.73      223.14     20.63 o 
  -3  13  18      562.69      555.63     18.31 o 
  -2  13  18       97.35      117.35      9.13 o 
  -1  13  18       51.15       48.17      7.48 o 
   0  13  18      592.04      583.51     17.52 o 
   1  13  18      223.51      199.14     13.06 o 
   2  13  18      550.74      514.43     18.82 o 
   3  13  18      197.24      196.86     13.34 o 
  -3  14  18       13.54       31.47      8.58 o 
  -2  14  18       34.81       15.98      7.34 o 
  -1  14  18       48.78       54.78      9.98 o 
   0  14  18       61.15       55.86      9.58 o 
   1  14  18        0.50        6.77      7.21 o 
   2  14  18        3.78        1.51      7.06 o 
   3  14  18       94.10      108.94     17.37 o 
  -2  15  18        1.08       12.67      6.66 o 
  -1  15  18        4.20       13.48      5.86 o 
   0  15  18      329.65      326.55     15.26 o 
   1  15  18        0.50        0.32      8.34 o 
   2  15  18      338.13      328.63     33.65 o 
  -2  16  18      864.39      864.03     35.85 o 
  -1  16  18       41.56       29.20      7.44 o 
   0  16  18      186.38      195.52     11.67 o 
   1  16  18        8.12       13.84      9.38 o 
   0  17  18      613.35      676.98     32.80 o 
  -5   0  19      267.60      240.06     15.82 o 
  -3   0  19       69.99       56.62     13.75 o 
  -1   0  19      248.22      276.29     15.34 o 
   1   0  19      103.03      109.15     20.75 o 
   3   0  19        0.27       -0.56     15.54 o 
   5   0  19      233.01      225.10     21.06 o 
  -5   1  19       81.57       93.71     11.38 o 
  -4   1  19      132.57      116.53      9.56 o 
  -3   1  19      164.16      187.67     11.23 o 
  -2   1  19      103.26      133.96      9.67 o 
  -1   1  19        5.71       13.86     12.49 o 
   0   1  19      139.97      132.38      9.20 o 
   1   1  19       23.26       33.21      8.92 o 
   2   1  19       36.00       35.43      9.05 o 
   3   1  19        5.23       10.25     10.86 o 
   4   1  19       62.30       53.40      7.48 o 
   5   1  19      102.66      110.36     11.96 o 
  -5   2  19        8.96       25.94     12.56 o 
  -4   2  19      127.61      121.09     10.74 o 
  -3   2  19      328.31      305.64     11.71 o 
  -2   2  19      350.76      358.14     13.34 o 
  -1   2  19        1.49       10.82      7.80 o 
   0   2  19        8.16       20.50      7.40 o 
   1   2  19        3.83       14.08      9.95 o 
   2   2  19        0.80       13.40     11.59 o 
   3   2  19        7.90       16.49     11.73 o 
   4   2  19      230.55      200.25     13.00 o 
   5   2  19       86.42      107.20     16.09 o 
  -5   3  19      117.96      138.76     12.55 o 
  -4   3  19       62.60       75.52      9.76 o 
  -3   3  19      818.48      770.27     19.28 o 
  -2   3  19       82.14      123.43      9.30 o 
  -1   3  19      147.79      165.75     10.45 o 
   0   3  19      282.77      267.47     11.02 o 
   1   3  19      270.96      289.54     15.37 o 
   2   3  19      309.18      334.01     21.62 o 
   3   3  19      824.42      776.57     30.21 o 
   4   3  19       40.89       23.99      7.77 o 
   5   3  19       26.20       12.65     10.80 o 
  -5   4  19      112.09      109.99     16.09 o 
  -4   4  19      136.92      158.51      8.98 o 
  -3   4  19       49.29       45.49      9.93 o 
  -2   4  19      163.31      180.69     11.17 o 
  -1   4  19       33.09       40.01      9.28 o 
   0   4  19       22.32       22.04      6.78 o 
   1   4  19      154.34      141.25     13.09 o 
   2   4  19      141.15      164.52     16.92 o 
   3   4  19        2.56       -1.73      7.81 o 
   4   4  19      286.30      308.04     14.87 o 
  -4   5  19      124.93      136.50      9.46 o 
  -3   5  19       19.89       27.55      8.34 o 
  -2   5  19      291.86      309.34     13.17 o 
  -1   5  19      374.01      400.70     13.49 o 
   0   5  19      755.08      738.79     18.17 o 
   1   5  19       11.11       23.99      8.54 o 
   2   5  19        1.36       -4.68     10.02 o 
   3   5  19      138.70      126.16     11.39 o 
   4   5  19       50.62       46.91     10.81 o 
  -4   6  19      136.08      155.89      8.29 o 
  -3   6  19      185.62      182.78     10.10 o 
  -2   6  19      320.27      378.72     16.36 o 
  -1   6  19       35.02       56.20      7.80 o 
   0   6  19      136.37      142.73      9.10 o 
   1   6  19        1.82        2.07     10.79 o 
   2   6  19      540.86      528.64     24.99 o 
   3   6  19       70.35       61.68     11.22 o 
   4   6  19      304.29      327.60     17.39 o 
  -4   7  19        0.05        9.17      5.61 o 
  -3   7  19     2011.21     1927.62     26.71 o 
  -2   7  19       94.95      108.41     13.63 o 
  -1   7  19      177.16      173.92     13.45 o 
   0   7  19     1073.75     1093.86     21.87 o 
   1   7  19       71.60       80.08     13.26 o 
   2   7  19      152.70      156.02     16.06 o 
   3   7  19     1626.22     1564.43     41.03 o 
   4   7  19        0.75       -3.11     13.85 o 
  -4   8  19       13.56       12.06      6.83 o 
  -3   8  19     1110.17     1137.26     23.02 o 
  -2   8  19       48.24       54.31     10.11 o 
  -1   8  19      973.03      954.03     29.37 o 
   0   8  19       30.10       45.91     10.49 o 
   1   8  19      942.96      919.02     26.37 o 
   2   8  19       65.41       58.87     12.61 o 
   3   8  19      166.20      197.87     14.88 o 
   4   8  19        0.37        4.06     11.81 o 
  -4   9  19        0.27        3.26      9.12 o 
  -3   9  19       70.88       80.26     10.11 o 
  -2   9  19      267.23      268.03     12.91 o 
  -1   9  19        5.83       15.42      8.67 o 
   0   9  19      209.82      260.47     10.75 o 
   1   9  19        0.69       -2.80      7.93 o 
   2   9  19       89.96       75.44     12.84 o 
   3   9  19     1154.58     1155.51     47.78 o 
   4   9  19      223.40      213.68     20.33 o 
  -3  10  19      858.78      853.20     18.77 o 
  -2  10  19      219.24      234.77     10.48 o 
  -1  10  19        5.81       17.52      5.36 o 
   0  10  19        4.80       18.06      6.59 o 
   1  10  19       80.18       60.87      8.10 o 
   2  10  19      379.80      371.91     19.96 o 
   3  10  19      496.07      513.22     31.85 o 
  -3  11  19      107.41       76.70     10.57 o 
  -2  11  19      282.94      286.54     11.10 o 
  -1  11  19      407.90      351.68     11.16 o 
   0  11  19        0.50       14.12      7.46 o 
   1  11  19      273.50      276.76     12.27 o 
   2  11  19       42.74       45.48     10.66 o 
   3  11  19        0.20       12.40     12.01 o 
  -3  12  19       63.58       60.45     12.07 o 
  -2  12  19       92.59      118.01      9.59 o 
  -1  12  19      109.30      120.80      7.29 o 
   0  12  19        2.06        7.28      5.53 o 
   1  12  19        0.02       14.20      7.89 o 
   2  12  19       58.00       86.85     17.61 o 
   3  12  19       46.95       38.78     12.78 o 
  -2  13  19      330.12      339.17     17.71 o 
  -1  13  19        3.30       10.09      9.17 o 
   0  13  19      390.54      401.46     14.36 o 
   1  13  19       78.27       80.64      9.22 o 
   2  13  19        0.31        6.96     11.16 o 
  -1  14  19      154.43      160.47     13.07 o 
   0  14  19      101.46      110.14     10.08 o 
   1  14  19      211.60      218.90     14.71 o 
  -4   0  20       13.57       30.67      8.90 o 
  -2   0  20      827.54      829.52     24.37 o 
   0   0  20        1.12       34.19     13.68 o 
   2   0  20     3166.59     3074.34     84.49 o 
   4   0  20        7.74       -0.78     10.80 o 
  -4   1  20        0.44       19.27     10.60 o 
  -3   1  20        9.31        8.81      7.02 o 
  -2   1  20      377.01      407.80     12.66 o 
  -1   1  20       12.83       31.41      9.21 o 
   0   1  20       55.45       62.57     10.49 o 
   1   1  20       41.82       67.58      7.90 o 
   2   1  20       45.28       35.24      8.10 o 
   3   1  20        0.13        5.83      9.19 o 
   4   1  20      128.23      127.79     11.99 o 
  -4   2  20      397.16      425.04     13.06 o 
  -3   2  20        1.04        3.42      9.61 o 
  -2   2  20      373.14      350.37     11.81 o 
  -1   2  20      227.38      242.02     10.26 o 
   0   2  20      167.28      203.58     10.20 o 
   1   2  20       54.93       73.38     13.97 o 
   2   2  20        0.42       10.98      8.79 o 
   3   2  20       17.26       14.31      9.82 o 
   4   2  20        0.08       -9.08     11.78 o 
  -4   3  20       29.24       42.13      6.59 o 
  -3   3  20      220.90      218.38     17.56 o 
  -2   3  20      401.00      440.73     11.99 o 
  -1   3  20      241.55      265.39      9.89 o 
   0   3  20       30.35       41.13      7.71 o 
   1   3  20      428.20      462.35     16.58 o 
   2   3  20        0.80       10.54      8.88 o 
   3   3  20       96.02       89.61     12.33 o 
   4   3  20      283.06      258.13     21.79 o 
  -4   4  20      198.93      188.10     11.96 o 
  -3   4  20        7.59       13.83      6.47 o 
  -2   4  20     1507.21     1580.35     25.15 o 
  -1   4  20       38.58       51.50      6.17 o 
   0   4  20       86.01       90.16      7.16 o 
   1   4  20       28.09       42.53      9.47 o 
   2   4  20      422.24      435.61     20.50 o 
   3   4  20       94.02      120.65     19.56 o 
  -4   5  20       36.32       18.83     11.04 o 
  -3   5  20       37.43       33.98      5.91 o 
  -2   5  20       32.69       39.21      8.22 o 
  -1   5  20     1339.63     1266.28     18.55 o 
   0   5  20      119.74      136.52     10.61 o 
   1   5  20     1176.77     1162.55     46.98 o 
   2   5  20      604.81      580.46     23.07 o 
   3   5  20       95.57       91.04     16.63 o 
  -3   6  20       29.45       28.05     12.34 o 
  -2   6  20       66.60       78.12     11.98 o 
  -1   6  20      215.80      225.77     10.47 o 
   0   6  20       64.34       50.64      8.45 o 
   1   6  20      843.19      778.86     38.96 o 
   2   6  20       22.10       19.03      8.38 o 
   3   6  20      130.05      102.50     17.54 o 
  -3   7  20      159.87      145.66      9.03 o 
  -2   7  20       10.60       18.07      6.68 o 
  -1   7  20      859.37      803.78     20.20 o 
   0   7  20        0.24       14.68      7.45 o 
   1   7  20       59.03       54.73     11.36 o 
   2   7  20        0.00        2.81      8.60 o 
   3   7  20       68.83       56.96     14.58 o 
  -3   8  20      286.59      278.77     16.47 o 
  -2   8  20       33.47       53.31      6.58 o 
  -1   8  20      616.25      604.63     17.11 o 
   0   8  20       95.38       83.58      9.85 o 
   1   8  20      149.72      148.06     10.82 o 
   2   8  20       61.16       41.51     14.94 o 
   3   8  20       79.60       71.99     14.36 o 
  -3   9  20      468.93      475.09     27.67 o 
  -2   9  20      134.25      130.50      9.92 o 
  -1   9  20      553.85      506.83     13.85 o 
   0   9  20      194.20      202.44     12.41 o 
   1   9  20     1332.25     1275.90     26.58 o 
   2   9  20      206.15      188.38     20.26 o 
  -2  10  20      626.36      592.71     22.67 o 
  -1  10  20      187.50      197.13      9.97 o 
   0  10  20      125.88      141.89     10.17 o 
   1  10  20        1.29       24.04     12.75 o 
   2  10  20       27.55       25.46     11.72 o 
  -2  11  20      678.05      658.71     31.71 o 
  -1  11  20       71.25       82.97      8.37 o 
   0  11  20       63.47       63.12      7.83 o 
   1  11  20       28.54       11.58     10.73 o 
  -1  12  20      297.78      261.57     22.07 o 
   0  12  20       10.35        0.68     11.34 o 
  -3   0  21     1807.74     1782.10     51.35 o 
  -1   0  21      311.49      295.26     16.97 o 
   1   0  21      717.74      703.28     22.92 o 
  -3   1  21      205.89      175.94     10.39 o 
  -2   1  21        1.24        0.53      5.74 o 
  -1   1  21      231.21      245.72      8.99 o 
   0   1  21        0.19       24.62      5.86 o 
   1   1  21       45.82       75.68      8.34 o 
   2   1  21      610.10      560.25     19.30 o 
  -3   2  21      249.26      224.93     14.59 o 
  -2   2  21     2462.96     2295.09     26.56 o 
  -1   2  21      494.79      479.32     11.72 o 
   0   2  21       29.58       43.73      8.32 o 
   1   2  21      717.38      660.27     18.25 o 
   2   2  21     2074.67     1975.04     51.94 o 
  -2   3  21      437.27      408.88     13.38 o 
  -1   3  21        0.00       11.45      4.58 o 
   0   3  21       19.73       44.40      6.76 o 
   1   3  21      183.74      195.97     10.67 o 
   2   3  21        0.78       26.30     11.47 o 
  -2   4  21       97.32      101.02      9.21 o 
  -1   4  21      460.95      419.49     11.71 o 
   0   4  21        5.55       26.43      6.70 o 
   1   4  21       76.18       74.31     10.46 o 
   2   4  21      195.59      194.43     18.41 o 
  -2   5  21      331.39      321.86     18.18 o 
  -1   5  21      221.97      215.72     11.80 o 
   0   5  21       51.98       76.11     10.88 o 
   1   5  21      140.03      142.29     10.08 o 
   2   5  21      190.68      146.04     16.06 o 
  -2   6  21        8.91       43.68     10.90 o 
  -1   6  21      165.21      183.81     17.34 o 
   0   6  21       10.71       50.51     14.98 o 
   1   6  21      382.88      400.36     14.77 o 
   2   6  21       28.74       46.78     11.24 o 
  -1   7  21       85.15       91.89      8.93 o 
   0   7  21       18.59       41.42     11.11 o 
   1   7  21       10.90       28.98     16.66 o 
  -1   8  21      423.89      410.47     14.73 o 
   0   8  21      251.49      275.44     12.51 o 
   1   8  21       71.77       84.56     13.01 o 
                                                 
